# Supplementary material for: Fan-out in gene regulatory networks
Source: J Biol Eng. 2010 Dec 17;4:16. doi: 10.1186/1754-1611-4-16 (PMC3024275; doi:10.1186/1754-1611-4-16)
Supplement: Additional file 2 — Mathematica notebook. Computation of fan-out values and frequency responses for the case of oligomer TFs that are under inhibitory self-regulation. [file 1754-1611-4-16-S2.NB]

(* Content-type: application/mathematica *)

(*** Wolfram Notebook File ***)
(* http://www.wolfram.com/nb *)

(* CreatedBy='Mathematica 6.0' *)

(*CacheID: 234*)
(* Internal cache information:
NotebookFileLineBreakTest
NotebookFileLineBreakTest
NotebookDataPosition[       145,          7]
NotebookDataLength[    114207,       2695]
NotebookOptionsPosition[    111298,       2597]
NotebookOutlinePosition[    111715,       2613]
CellTagsIndexPosition[    111672,       2610]
WindowFrame->Normal
ContainsDynamic->False*)

(* Beginning of Notebook Content *)
Notebook[{

Cell[CellGroupData[{
Cell["Oligomer (dimer, negative feedback) -- fan-out calculation", "Section",
 CellChangeTimes->{{3.498323392828125*^9, 3.498323412234375*^9}, {
  3.4991928833066945`*^9, 3.4991928836669664`*^9}, {3.4991933635179424`*^9, 
  3.4991933670580063`*^9}}],

Cell[BoxData[{
 RowBox[{
  RowBox[{"x2", "=", 
   RowBox[{
    FractionBox["k1", 
     RowBox[{"k2", "+", "\[Gamma]2"}]], 
    SuperscriptBox["x", "2"]}]}], ";"}], "\[IndentingNewLine]", 
 RowBox[{
  RowBox[{
   RowBox[{"\[Alpha]", "[", "x_", "]"}], ":=", 
   FractionBox["\[Alpha]0", 
    RowBox[{"1", "+", 
     RowBox[{"\[Beta]", " ", "x2"}]}]]}], ";"}], "\[IndentingNewLine]", 
 RowBox[{
  RowBox[{"tau0", "=", 
   FractionBox[
    RowBox[{"1", "+", 
     FractionBox[
      RowBox[{"4", " ", "k1", " ", "x"}], 
      RowBox[{"k2", "+", "\[Gamma]2"}]]}], 
    RowBox[{
     RowBox[{"-", 
      RowBox[{"Evaluate", "[", 
       RowBox[{"D", "[", 
        RowBox[{
         RowBox[{"\[Alpha]", "[", "x", "]"}], ",", "x"}], "]"}], "]"}]}], "+",
      "\[Gamma]", "+", 
     FractionBox[
      RowBox[{"4", "\[Gamma]2", " ", "k1", " ", "x"}], 
      RowBox[{"k2", "+", "\[Gamma]2"}]]}]]}], ";"}], "\[IndentingNewLine]", 
 RowBox[{
  RowBox[{
   RowBox[{"f", "[", "x_", "]"}], ":=", " ", 
   FractionBox["x2", 
    RowBox[{"kd", "+", "x2"}]]}], ";"}], "\[IndentingNewLine]", 
 RowBox[{
  RowBox[{
   RowBox[{"tau", "[", "pt_", "]"}], ":=", " ", 
   RowBox[{"tau0", " ", 
    RowBox[{"(", " ", 
     RowBox[{"1", "+", " ", 
      RowBox[{"2", " ", 
       FractionBox[
        RowBox[{"Evaluate", "[", 
         RowBox[{"D", "[", 
          RowBox[{
           RowBox[{"f", "[", "x", "]"}], ",", "x"}], "]"}], "]"}], 
        RowBox[{"1", "+", " ", 
         FractionBox[
          RowBox[{"4", " ", "k1", " ", "x"}], 
          RowBox[{"k2", "+", "\[Gamma]2"}]]}]], "pt"}]}], ")"}]}]}], 
  ";"}], "\[IndentingNewLine]", 
 RowBox[{
  RowBox[{"kd", "=", " ", 
   RowBox[{"koff", "/", "kon"}]}], ";"}], "\[IndentingNewLine]", 
 RowBox[{
  RowBox[{"pb", "=", 
   RowBox[{"pt", " ", 
    RowBox[{"f", "[", "x", "]"}]}]}], ";"}]}], "Input",
 CellChangeTimes->{{3.49832501446875*^9, 3.49832509146875*^9}, {
  3.498325352265625*^9, 3.498325360125*^9}, {3.498325832375*^9, 
  3.498325832921875*^9}, {3.4990138466602497`*^9, 3.4990138575977497`*^9}, {
  3.4991928906217823`*^9, 3.4991928917965827`*^9}}],

Cell[CellGroupData[{

Cell["\<\
No negative feedback (\[Beta]=0.00001)\
\>", "Subsection",
 CellChangeTimes->{{3.498325298484375*^9, 3.4983253051875*^9}, {
   3.498325369421875*^9, 3.4983253765625*^9}, {3.49832585603125*^9, 
   3.4983258590625*^9}, 3.4990286421133747`*^9}],

Cell[BoxData[
 RowBox[{
  RowBox[{"param", "=", 
   RowBox[{"{", 
    RowBox[{
     RowBox[{"\[Alpha]0", "\[Rule]", "20"}], ",", 
     RowBox[{"\[Beta]", "\[Rule]", " ", "0.00001"}], ",", " ", 
     RowBox[{"\[Gamma]", "\[Rule]", " ", "2"}], ",", " ", 
     RowBox[{"k1", "\[Rule]", "20"}], ",", " ", 
     RowBox[{"k2", "\[Rule]", " ", "1"}], ",", " ", 
     RowBox[{"\[Gamma]2", "\[Rule]", "2"}], ",", " ", 
     RowBox[{"koff", "\[Rule]", " ", "10"}], ",", " ", 
     RowBox[{"kon", "\[Rule]", " ", "10"}]}], "}"}]}], ";"}]], "Input",
 CellChangeTimes->{{3.4991929407622466`*^9, 3.4991929469338627`*^9}}],

Cell[CellGroupData[{

Cell[BoxData[{
 RowBox[{"xsol", "=", 
  RowBox[{
   RowBox[{"Cases", "[", 
    RowBox[{
     RowBox[{"NSolve", "[", 
      RowBox[{
       RowBox[{
        RowBox[{
         RowBox[{
          RowBox[{"\[Alpha]", "[", "x", "]"}], "-", 
          RowBox[{"\[Gamma]", " ", "x"}], " ", "-", " ", 
          RowBox[{"2", " ", "\[Gamma]2", " ", "x2"}]}], " ", "\[Equal]", 
         "0"}], "/.", "param"}], ",", " ", "x"}], "]"}], ",", " ", 
     RowBox[{"{", 
      RowBox[{"_", "\[Rule]", 
       RowBox[{"_", "?", "Positive"}]}], "}"}]}], "]"}], 
   "\[LeftDoubleBracket]", "1", 
   "\[RightDoubleBracket]"}]}], "\[IndentingNewLine]", 
 RowBox[{
  RowBox[{"(*", 
   RowBox[{
   "Choose", " ", "the", " ", "positive", " ", "real", " ", "solution", " ", 
    "of", " ", "x"}], "*)"}]}]}], "Input",
 CellChangeTimes->{{3.49832522753125*^9, 3.49832522928125*^9}, {
  3.499531143680125*^9, 3.499531174477*^9}, {3.5002209391355*^9, 
  3.5002209420105*^9}}],

Cell[BoxData[
 RowBox[{"{", 
  RowBox[{"x", "\[Rule]", "0.8293170875306323`"}], "}"}]], "Output",
 CellChangeTimes->{{3.498325235484375*^9, 3.498325252234375*^9}, 
   3.498325383984375*^9, {3.498325493296875*^9, 3.498325502328125*^9}, {
   3.498325557546875*^9, 3.4983255840625*^9}, 3.498325645640625*^9, 
   3.49832572990625*^9, {3.498325836578125*^9, 3.498325861109375*^9}, 
   3.498417261953125*^9, 3.498417886953125*^9, 3.498417960765625*^9, 
   3.498418031625*^9, 3.4988333844727497`*^9, 3.4988348319571247`*^9, {
   3.4991929201954145`*^9, 3.4991929482183104`*^9}, 3.4991954223941026`*^9, 
   3.499530679492625*^9, {3.49953115482075*^9, 3.499531175023875*^9}, {
   3.5002209661355*^9, 3.50022097335425*^9}, 3.500221125088625*^9}]
}, Open  ]],

Cell[CellGroupData[{

Cell[BoxData[
 RowBox[{"g1", "=", 
  RowBox[{"Plot", "[", 
   RowBox[{
    RowBox[{
     RowBox[{
      RowBox[{"tau", "[", "pt", "]"}], "/.", "param"}], "/.", "xsol"}], ",", 
    " ", 
    RowBox[{"{", 
     RowBox[{"pt", ",", "0.1", ",", "110"}], "}"}], ",", " ", 
    RowBox[{"Frame", "\[Rule]", " ", "True"}], ",", " ", 
    RowBox[{"FrameLabel", "\[Rule]", 
     RowBox[{"{", 
      RowBox[{"\"\<pt\>\"", ",", " ", "\"\<tau[pt]\>\""}], "}"}]}], ",", " ", 
    
    RowBox[{"PlotRange", "\[Rule]", 
     RowBox[{"{", 
      RowBox[{"Automatic", ",", " ", 
       RowBox[{"{", 
        RowBox[{"0", ",", " ", "Automatic"}], "}"}]}], "}"}]}]}], 
   "]"}]}]], "Input",
 CellChangeTimes->{{3.49832425146875*^9, 3.4983242689375*^9}, {
   3.498325169421875*^9, 3.49832518434375*^9}, 3.498325221234375*^9, {
   3.498325259234375*^9, 3.498325273890625*^9}, {3.498325379921875*^9, 
   3.49832538003125*^9}, {3.498325561125*^9, 3.4983255985*^9}, {
   3.49832564040625*^9, 3.4983256418125*^9}, {3.4991929980768223`*^9, 
   3.4991930592917347`*^9}, {3.4991931009109826`*^9, 3.499193167670951*^9}, {
   3.499531184711375*^9, 3.499531185023875*^9}}],

Cell[BoxData[
 GraphicsBox[{{}, {}, 
   {Hue[0.67, 0.6, 0.6], LineBox[CompressedData["
1:eJwVyX88FHYcx/HzI79WugfVivy4FSEZJtl19flcUVh+3rlw0+nSDx6R6dLK
hdyVJc38eKw8Sh5sj1FsoliXrTQ/C2kjZXdyfpU6nYhzd8K+++P9eD2ejzeN
fyz0oC6FQgkk+79lloX0B4USuOHSJYtaKofhY3UZkVYPgTt6paeQKoepENsj
z+KbYdk1fsezFXKgrpp2bzd9At8Yq+oDrORg3xUQwy1/Dl4ja69uc5FDdYVW
uO7ECLQWxkVYBcthdk3IhUzpFIzoG/TK8uVgESLMkZjqoo2U0cW1HIS6+oU+
W74ZWtBtre2YQ9DmGf+tu7Ulbnl5KyGZNQxm12OufvGchgrFeY9D0SOwy8jP
erPQHu0r/+HQxKOQcMj7cP/fTphR3X46puAVrHVWdR8Vf44xsfS5pPrXcJIb
NHae6o6yLOV7m/4xkFpUPXLa4oEnJ4PG2Io3oGP6lrEj2xMvm2xghFEVQEtx
Nf9V4oV9Rypy+2nj0OOfVG0ro2ON64mv9V3egX9gzqDhpm1oVnFHpApWwr32
3wU7OIC5cSWVidETkHy/f4+6F3GPUmcNd+d7CPeNamTNM9FSFraqs/s9bMnh
K14s34kpR9NXiCInYfZYmOzyl95o1TvacH18EmqXPUlND/LBoCFawoJgCtg+
Hm9LhbuwufXKo0ajD8BwuSLx+3k3GvJreC8KPwCt5yzd4q4v9l0vVbnSpmHM
PEK8ftgP393p3DpxexoqqXVp4Vp/LIjvOjvJmAHJfeoAdekeNJAe193ZOANl
BhGGepsD8B6N5aZlqyDvkw2D1v6BuGhivH9GpgLezSGRIDkIv+vUbOckzgJ9
PsCnLDAY//W+tNdARw1Nonia44tgfLBvNlGbqQZ4rje0Oz4EX4dc82JbaMDL
OColRR2CJa8/1Zkq1UCvee2uyfRQtHP31B9w0MJBhUilt5KFyrCcWrd7Wkgq
WZm2sZiFPmsfHG5jzkHieuvxCQ82yusd25p65mD83Bu3Rw1sNFmIc1yy7yMs
a7h9Y8QvDHVnApsLRj6CTev0kqKXYchojl+elTwPVZVqelwsB428DkQ2LsyD
K+84u2eRg6vE+Sx+3gJw3o4Xp+fvxQnxoczgdYugZTk2Ma3CMdKB+kfGzUXI
yZJ1FNeEozj0dNAlawqWFof+ZrY9AtcN7WXO8SkYean1YWtLBDp0nH9K/YWC
er63JWu4kfjks27PPiUFnQb3Z6WPRuKfj7OKGt11cMfuTBCncDFggCeNFuqg
/YUDLj8SCyudy2OJjdvBqpy44pRGkET8NFCtbSc2WZFvKibex4mtMxdysdW3
hVlGfOrgV5t+IoYa5/J3xLdEyy3/OsNFt3MawekzOljQrDDuIY4ObWGKiE8a
tqlHiXNs8k2zibdfTO81TuWiUuJcXkTckTeZG0J8U8mTNhCPlXQbDRKvD29h
GqaSf7hqdoo41C7flEpcZZf9Sj+NixlTPOlq4uQb3k0OxPJsjcCJWL+6Ni2R
uOihc3kA8dhUbkIGcef3GgGHuN0jIaqAeI7bwuQR592133qXOELFkyYSn9Dq
Oj0mvtDoXH6KOJwxsFpGXPeDRpBBzEitN1QSv4pqYV4ktmm4rFokXrkx37SA
+D9ig0Ba
     "]]}},
  AspectRatio->NCache[GoldenRatio^(-1), 0.6180339887498948],
  Axes->True,
  AxesOrigin->{0, 0},
  Frame->True,
  FrameLabel->{
    FormBox["\"pt\"", TraditionalForm], 
    FormBox["\"tau[pt]\"", TraditionalForm]},
  PlotRange->{{0., 109.99999775714285`}, {0, 2.1868058336889455`}},
  PlotRangeClipping->True,
  PlotRangePadding->{
    Scaled[0.02], {Automatic, 
     Scaled[0.02]}}]], "Output",
 CellChangeTimes->{{3.4991931460859585`*^9, 3.4991931683445024`*^9}, 
   3.4991954224880867`*^9, {3.499531177398875*^9, 3.499531185461375*^9}, 
   3.500220975244875*^9}]
}, Open  ]],

Cell[BoxData[
 RowBox[{
  RowBox[{"list1", "=", 
   RowBox[{"Table", "[", 
    RowBox[{
     RowBox[{"{", 
      RowBox[{"pt", ",", " ", 
       RowBox[{
        RowBox[{
         RowBox[{"tau", "[", "pt", "]"}], "/.", "param"}], "/.", "xsol"}]}], 
      "}"}], ",", " ", 
     RowBox[{"{", 
      RowBox[{"pt", ",", " ", "0", ",", " ", "110"}], "}"}]}], "]"}]}], 
  ";"}]], "Input",
 CellChangeTimes->{{3.4988333259571247`*^9, 3.4988333931758747`*^9}, {
  3.4988348159258747`*^9, 3.4988348164414997`*^9}, {3.4991931823011265`*^9, 
  3.4991931823951106`*^9}, {3.49953118932075*^9, 3.499531189648875*^9}}],

Cell["tau0 evaluation", "Text",
 CellChangeTimes->{{3.498417733890625*^9, 3.498417743*^9}}],

Cell[CellGroupData[{

Cell[BoxData[
 RowBox[{
  RowBox[{"tau0", "/.", "param"}], "/.", "xsol"}]], "Input",
 CellChangeTimes->{{3.498417267015625*^9, 3.4984172770625*^9}, {
  3.49841777365625*^9, 3.498417775203125*^9}, {3.4984179544375*^9, 
  3.4984179555*^9}, {3.4991931849796705`*^9, 3.4991931850579906`*^9}, {
  3.499531192367625*^9, 3.499531192727*^9}}],

Cell[BoxData["0.49997608488019984`"], "Output",
 CellChangeTimes->{
  3.498417277921875*^9, 3.49841777559375*^9, 3.498417893609375*^9, 
   3.4984179641875*^9, 3.498418031796875*^9, 3.4988333957071247`*^9, 
   3.4988348321758747`*^9, {3.4991931759258785`*^9, 3.4991931854965825`*^9}, 
   3.4991954225820704`*^9, 3.4995311930395*^9, 3.50022097916675*^9}]
}, Open  ]],

Cell["C/C1 evaluation", "Text",
 CellChangeTimes->{{3.498417746953125*^9, 3.498417750171875*^9}, 
   3.4991931920754623`*^9}],

Cell[CellGroupData[{

Cell[BoxData[
 RowBox[{"CoverC1", "=", 
  RowBox[{
   RowBox[{
    RowBox[{"Simplify", "[", 
     RowBox[{"pt", " ", 
      FractionBox[
       RowBox[{"tau", "[", "0", "]"}], 
       RowBox[{
        RowBox[{"tau", "[", "pt", "]"}], "-", 
        RowBox[{"tau", "[", "0", "]"}]}]]}], "]"}], "/.", "param"}], "/.", 
   "xsol"}]}]], "Input",
 CellChangeTimes->{{3.49841756346875*^9, 3.49841760346875*^9}, {
  3.498417767015625*^9, 3.498417769984375*^9}, {3.499193198685671*^9, 
  3.4991931987953186`*^9}, {3.499531195586375*^9, 3.499531195930125*^9}}],

Cell[BoxData["32.603982858546765`"], "Output",
 CellChangeTimes->{{3.49841758328125*^9, 3.49841760396875*^9}, 
   3.498417771421875*^9, 3.4984178998125*^9, 3.498417965703125*^9, 
   3.498418031890625*^9, 3.4988333969571247`*^9, 3.4988348322383747`*^9, 
   3.4991931992025824`*^9, 3.499195422676055*^9, 3.499531196352*^9, 
   3.50022098122925*^9}]
}, Open  ]],

Cell["Fanout estimate", "Text",
 CellChangeTimes->{{3.4984177555625*^9, 3.49841776028125*^9}}],

Cell[CellGroupData[{

Cell[BoxData[
 RowBox[{
  RowBox[{
   RowBox[{"CoverC1", 
    RowBox[{"(", 
     RowBox[{
      FractionBox[
       RowBox[{"1", "/", "tau0"}], "1"], "-", "1"}], ")"}]}], "/.", "param"}],
   "/.", "xsol"}]], "Input",
 CellChangeTimes->{{3.498417752546875*^9, 3.49841780171875*^9}, {
  3.498418014171875*^9, 3.49841802103125*^9}, {3.4991932093998466`*^9, 
  3.4991932094938307`*^9}, {3.499531198211375*^9, 3.4995311985395*^9}}],

Cell[BoxData["32.607101920356335`"], "Output",
 CellChangeTimes->{
  3.4984178020625*^9, 3.498417902203125*^9, 3.498417967765625*^9, {
   3.498418021625*^9, 3.49841803196875*^9}, 3.4988334002539997`*^9, 
   3.4988348322852497`*^9, 3.4991932099480867`*^9, 3.4991954227543745`*^9, 
   3.499531198898875*^9, 3.500220983073*^9}]
}, Open  ]]
}, Open  ]],

Cell[CellGroupData[{

Cell["With negative feedback", "Subsection",
 CellChangeTimes->{{3.498325298484375*^9, 3.4983253051875*^9}, {
  3.498325369421875*^9, 3.498325416859375*^9}}],

Cell[BoxData[
 RowBox[{
  RowBox[{"param", "=", 
   RowBox[{"{", 
    RowBox[{
     RowBox[{"\[Alpha]0", "\[Rule]", "43"}], ",", 
     RowBox[{"\[Beta]", "\[Rule]", " ", "0.25"}], ",", " ", 
     RowBox[{"\[Gamma]", "\[Rule]", " ", "2"}], ",", " ", 
     RowBox[{"k1", "\[Rule]", "20"}], ",", " ", 
     RowBox[{"k2", "\[Rule]", " ", "1"}], ",", " ", 
     RowBox[{"\[Gamma]2", "\[Rule]", "2"}], ",", " ", 
     RowBox[{"koff", "\[Rule]", " ", "10"}], ",", " ", 
     RowBox[{"kon", "\[Rule]", " ", "10"}]}], "}"}]}], ";"}]], "Input",
 CellChangeTimes->{{3.498325420296875*^9, 3.498325469984375*^9}, {
  3.4991932154931426`*^9, 3.4991932157124386`*^9}}],

Cell[CellGroupData[{

Cell[BoxData[
 RowBox[{"xsol", "=", 
  RowBox[{
   RowBox[{"Cases", "[", 
    RowBox[{
     RowBox[{"NSolve", "[", 
      RowBox[{
       RowBox[{
        RowBox[{
         RowBox[{
          RowBox[{"\[Alpha]", "[", "x", "]"}], "-", 
          RowBox[{"\[Gamma]", " ", "x"}], " ", "-", " ", 
          RowBox[{"2", " ", "\[Gamma]2", " ", "x2"}]}], " ", "\[Equal]", 
         "0"}], "/.", "param"}], ",", " ", "x"}], "]"}], ",", " ", 
     RowBox[{"{", 
      RowBox[{"_", "\[Rule]", 
       RowBox[{"_", "?", "Positive"}]}], "}"}]}], "]"}], 
   "\[LeftDoubleBracket]", "1", "\[RightDoubleBracket]"}]}]], "Input",
 CellChangeTimes->{{3.49832522753125*^9, 3.49832522928125*^9}, {
  3.499531204555125*^9, 3.499531220023875*^9}}],

Cell[BoxData[
 RowBox[{"{", 
  RowBox[{"x", "\[Rule]", "0.8298112598789921`"}], "}"}]], "Output",
 CellChangeTimes->{{3.498325235484375*^9, 3.498325252234375*^9}, 
   3.498325383984375*^9, {3.498325432125*^9, 3.498325504453125*^9}, 
   3.49832556396875*^9, 3.49832560159375*^9, 3.49832564790625*^9, 
   3.498325755984375*^9, 3.498325866375*^9, 3.498417833375*^9, 
   3.49841790675*^9, 3.498417969984375*^9, 3.4984180320625*^9, 
   3.4988334022852497`*^9, 3.4988348323477497`*^9, 3.4991932183439903`*^9, 
   3.4991954228640223`*^9, {3.49953121644575*^9, 3.49953125025825*^9}, 
   3.50022098560425*^9}]
}, Open  ]],

Cell[CellGroupData[{

Cell[BoxData[
 RowBox[{"g2", "=", 
  RowBox[{"Plot", "[", 
   RowBox[{
    RowBox[{
     RowBox[{
      RowBox[{"tau", "[", "pt", "]"}], "/.", "param"}], "/.", "xsol"}], ",", 
    " ", 
    RowBox[{"{", 
     RowBox[{"pt", ",", "0.1", ",", "110"}], "}"}], ",", " ", 
    RowBox[{"Frame", "\[Rule]", " ", "True"}], ",", " ", 
    RowBox[{"FrameLabel", "\[Rule]", 
     RowBox[{"{", 
      RowBox[{"\"\<pt\>\"", ",", " ", "\"\<tau[pt]\>\""}], "}"}]}]}], 
   "]"}]}]], "Input",
 CellChangeTimes->{{3.49832425146875*^9, 3.4983242689375*^9}, {
   3.498325169421875*^9, 3.49832518434375*^9}, 3.498325221234375*^9, {
   3.498325259234375*^9, 3.498325273890625*^9}, {3.498325379921875*^9, 
   3.49832538003125*^9}, {3.49832548615625*^9, 3.498325498703125*^9}, {
   3.498325541046875*^9, 3.498325550265625*^9}, {3.498325603890625*^9, 
   3.498325608421875*^9}, 3.4983256500625*^9, {3.4991932336477184`*^9, 
   3.4991932588510942`*^9}, {3.499531226961375*^9, 3.49953122732075*^9}}],

Cell[BoxData[
 GraphicsBox[{{}, {}, 
   {Hue[0.67, 0.6, 0.6], LineBox[CompressedData["
1:eJwVyX88E3gcx3G1LnT5EddVtLEru+L0Q/Jjyecrhq2M+bHMWnsk+uEaTlHd
lt/pB7VLEbm4pZ9KqAdn+kVH1Dqua35cSGPczI9YMx4rdd/74/14PZ6PNzky
Ljh6roGBARPv/96wLqQ+KZRCZJLl0/4iOQzE1aRHEBvAf7tkSZBEDhqW7b52
QROsd1sreHRdDubfap1kpq1goGcsLaiSA6UtIIp7sxOKj6XHBjTLoeq2XrQi
UQndmZNWtRo5TC9jnTrRrQH2+baDZ+jtYMUSiaWmcxG9MtvObbodah58/sc2
0gK579e2NMZ1QouL4IgTyRppaZJdvLYusCiOKtrQSUbUOhnPfNUb8DWikzaK
KOh4+VCh/nI3xO7x2dv7yh6VNNJkE/oeWP6D7vWBzLXoQUSeBynxLRzmBqqy
zJ3QnpORi/ao+qDbquK5vaszGhuVju2QvIM5pmqPLTkuyKG9LuE7ngLIwnWW
5VI3FNjG0wgW9oOckVBl20NF7nlPSn1r+4HBFCsMHTeja5eWTdUlDECd7PdD
W9iAZqoWe1XbKiHpce+2mQ6E/jRa4Li1Vwnh/rw/Qma90D6HR4zY/EFwFUeO
dJl5o2G+xe4l3kMwHRfWc9HdB42+5lvv+DwE1SatyamBNNTBCWyllP8LoTRn
9RWRL6LZuJLPxKjAY02BlH7VDyVV9l5LXTkMZHka1arWH4lDKHb6V8OgsuRk
rhygIweXvT5mZ9Vwx7wmJVzPQHftGTvLNo+A9LF5n/nCbWhKPXLr7+ERuDGf
Y0jYGICeqI/n5V8dhdyvv1eQGEwU96lB+C54DPhl/RmHkgJRaYBuzjOzcaDO
BtBuMINQUcyw1O35ODRmCMiru4KQsDD5wPqk9wCdhH4/AQu9J2T19S+dADdj
nlA4w0LfNBLnx8dPQIdlte9kajCyVl9o8n42AdEjGTrC4hCkXGsUFr1iEhIk
i1McSkLQb8kvFfSfJyF+JWn0vXMoIo7leIq6JmH0+PD65/Wh6GxUccFP6zRg
Un//lpIehhRe4uzyLA3YNGu/uvw2DE15ipiuSg1U3Jmhxuxno1mfOtPMTR9g
Hf9gqPwLGzXHaItJlz4AWz1aknp+O0rQmbR80X0AfcjqRi9iOFqUfWS8NEAL
4tM9L0vuhaME6FPm3dbClZLguxaeHNT0Kb+LQZiCiDPNDc3POGjWZk20L2cK
CP73pcu4EUgb2dAgrpkCe8Wu06mDEajv7jXrX010sMXvBGQKuSjbKoum+1EH
lFO71+RjQ4UuZ84BHRjLgHgTe8J7r3wh9l/MGb0MO0zgv3sF9k72/hpLERct
r1+QFoR9NHqrYyl2ebT4YRl2ZYaZ9dNjXNRaWbCBL9DBhaYRYzl2Gs1YGIN9
2LBlZhB7w5ujTxOxPbNTO4yTuSifwGXlYL/MnTzHwuaziXFSbJXktZECe+Kj
pMwyFv8DFdMa7Cu/WGhI2BV2OUPzUrgo1C7D3R476ZZP4yrsWmZUC8KeV1Wd
Eo+dJqEMCbBVmnOx6dhOLhcdj2LLnGN5F7AHXxgmZmLn1lI21WLTtSpCEXai
fq79C+yPJzlbr2OHe/Qt7cG+Q3yRW4XtkfzAcBybf4/65iG2Tf1F3RfsRX63
yS3Y/wHBwFxm
     "]]}},
  AspectRatio->NCache[GoldenRatio^(-1), 0.6180339887498948],
  Axes->True,
  AxesOrigin->{0, 0.4},
  Frame->True,
  FrameLabel->{
    FormBox["\"pt\"", TraditionalForm], 
    FormBox["\"tau[pt]\"", TraditionalForm]},
  PlotRange->{{0.1, 110}, {0.32201451256501035`, 1.4020463290402783`}},
  PlotRangeClipping->True,
  PlotRangePadding->{
    Scaled[0.02], 
    Scaled[0.02]}]], "Output",
 CellChangeTimes->{{3.498325177734375*^9, 3.498325185734375*^9}, 
   3.498325274734375*^9, {3.498325381171875*^9, 3.49832538446875*^9}, {
   3.498325487078125*^9, 3.498325504953125*^9}, {3.498325542984375*^9, 
   3.498325564515625*^9}, 3.4983256089375*^9, 3.49832565103125*^9, 
   3.49832576515625*^9, 3.4983258694375*^9, 3.49841783434375*^9, 
   3.498417909484375*^9, 3.498417971703125*^9, 3.49841803225*^9, 
   3.4988334041289997`*^9, 3.4988348324727497`*^9, {3.4991932520059266`*^9, 
   3.4991932592270308`*^9}, 3.4991954229736705`*^9, {3.49953122182075*^9, 
   3.499531250336375*^9}, 3.500220986776125*^9}]
}, Open  ]],

Cell[BoxData[
 RowBox[{
  RowBox[{"list2", "=", 
   RowBox[{"Table", "[", 
    RowBox[{
     RowBox[{"{", 
      RowBox[{"pt", ",", " ", 
       RowBox[{
        RowBox[{
         RowBox[{"tau", "[", "pt", "]"}], "/.", "param"}], "/.", "xsol"}]}], 
      "}"}], ",", " ", 
     RowBox[{"{", 
      RowBox[{"pt", ",", " ", "0", ",", " ", "110"}], "}"}]}], "]"}]}], 
  ";"}]], "Input",
 CellChangeTimes->{{3.4988334144883747`*^9, 3.4988334180352497`*^9}, {
  3.4988348233008747`*^9, 3.4988348245196247`*^9}, {3.499531230930125*^9, 
  3.4995312312895*^9}}],

Cell["tau0 evaluation", "Text",
 CellChangeTimes->{{3.498417733890625*^9, 3.498417743*^9}, {
  3.498417835078125*^9, 3.498417836015625*^9}}],

Cell[CellGroupData[{

Cell[BoxData[
 RowBox[{
  RowBox[{"tau0", "/.", "param"}], "/.", "xsol"}]], "Input",
 CellChangeTimes->{{3.498417267015625*^9, 3.4984172770625*^9}, {
   3.49841777365625*^9, 3.498417775203125*^9}, {3.49841785390625*^9, 
   3.498417854015625*^9}, 3.498417942390625*^9, {3.499531233211375*^9, 
   3.499531233523875*^9}}],

Cell[BoxData["0.321031749977085`"], "Output",
 CellChangeTimes->{
  3.498417277921875*^9, 3.49841777559375*^9, {3.498417837375*^9, 
   3.4984178544375*^9}, 3.4984179118125*^9, 3.498417943015625*^9, 
   3.498417973234375*^9, 3.4984180323125*^9, 3.4988334232227497`*^9, 
   3.4988348325664997`*^9, 3.4991932662914944`*^9, 3.499195423098983*^9, {
   3.49953123382075*^9, 3.49953125044575*^9}, 3.50022099004175*^9}]
}, Open  ]],

Cell["C/C1 evalution", "Text",
 CellChangeTimes->{{3.498417746953125*^9, 3.498417750171875*^9}}],

Cell[CellGroupData[{

Cell[BoxData[
 RowBox[{"CoverC1", "=", 
  RowBox[{
   RowBox[{
    RowBox[{"Simplify", "[", 
     RowBox[{"pt", " ", 
      FractionBox[
       RowBox[{"tau", "[", "0", "]"}], 
       RowBox[{
        RowBox[{"tau", "[", "pt", "]"}], "-", 
        RowBox[{"tau", "[", "0", "]"}]}]]}], "]"}], "/.", "param"}], "/.", 
   "xsol"}]}]], "Input",
 CellChangeTimes->{{3.49841756346875*^9, 3.49841760346875*^9}, {
  3.498417767015625*^9, 3.498417769984375*^9}, {3.4984178503125*^9, 
  3.498417850546875*^9}, {3.49953123582075*^9, 3.499531236148875*^9}}],

Cell[BoxData["32.6669893833011`"], "Output",
 CellChangeTimes->{{3.49841758328125*^9, 3.49841760396875*^9}, 
   3.498417771421875*^9, {3.49841784046875*^9, 3.498417855734375*^9}, 
   3.498417975578125*^9, 3.49841803240625*^9, 3.4988334245196247`*^9, 
   3.4988348326289997`*^9, 3.499193267857895*^9, 3.4991954231929665`*^9, {
   3.4995312365395*^9, 3.49953125050825*^9}, 3.50022099185425*^9}]
}, Open  ]],

Cell["Fanout estimate", "Text",
 CellChangeTimes->{{3.4984177555625*^9, 3.49841776028125*^9}}],

Cell[CellGroupData[{

Cell[BoxData[
 RowBox[{
  RowBox[{
   RowBox[{"CoverC1", 
    RowBox[{"(", 
     RowBox[{
      FractionBox[
       RowBox[{"1", "/", "tau0"}], "1"], "-", "1"}], ")"}]}], "/.", "param"}],
   "/.", "xsol"}]], "Input",
 CellChangeTimes->{{3.498417752546875*^9, 3.49841780171875*^9}, {
  3.498417995875*^9, 3.4984180038125*^9}, {3.499531238648875*^9, 
  3.499531238992625*^9}}],

Cell[BoxData["69.08926801377208`"], "Output",
 CellChangeTimes->{
  3.4984178020625*^9, 3.498417859359375*^9, {3.498417978390625*^9, 
   3.49841803246875*^9}, 3.4988334258164997`*^9, 3.4988348326758747`*^9, 
   3.4991932695809345`*^9, 3.499195423255623*^9, {3.49953123932075*^9, 
   3.499531250555125*^9}, 3.500220993244875*^9}]
}, Open  ]],

Cell[CellGroupData[{

Cell[BoxData[
 RowBox[{"Show", "[", 
  RowBox[{"g1", ",", " ", "g2", ",", " ", 
   RowBox[{"PlotRange", "\[Rule]", 
    RowBox[{"{", 
     RowBox[{
      RowBox[{"{", 
       RowBox[{"0", ",", "100"}], "}"}], ",", " ", 
      RowBox[{"{", 
       RowBox[{"0", ",", "Automatic"}], "}"}]}], "}"}]}]}], "]"}]], "Input",
 CellChangeTimes->{{3.49832550665625*^9, 3.498325509171875*^9}, {
  3.498325877734375*^9, 3.498325909046875*^9}}],

Cell[BoxData[
 GraphicsBox[{{{}, {}, 
    {Hue[0.67, 0.6, 0.6], LineBox[CompressedData["
1:eJwVyX88FHYcx/HzI79WugfVivy4FSEZJtl19flcUVh+3rlw0+nSDx6R6dLK
hdyVJc38eKw8Sh5sj1FsoliXrTQ/C2kjZXdyfpU6nYhzd8K+++P9eD2ejzeN
fyz0oC6FQgkk+79lloX0B4USuOHSJYtaKofhY3UZkVYPgTt6paeQKoepENsj
z+KbYdk1fsezFXKgrpp2bzd9At8Yq+oDrORg3xUQwy1/Dl4ja69uc5FDdYVW
uO7ECLQWxkVYBcthdk3IhUzpFIzoG/TK8uVgESLMkZjqoo2U0cW1HIS6+oU+
W74ZWtBtre2YQ9DmGf+tu7Ulbnl5KyGZNQxm12OufvGchgrFeY9D0SOwy8jP
erPQHu0r/+HQxKOQcMj7cP/fTphR3X46puAVrHVWdR8Vf44xsfS5pPrXcJIb
NHae6o6yLOV7m/4xkFpUPXLa4oEnJ4PG2Io3oGP6lrEj2xMvm2xghFEVQEtx
Nf9V4oV9Rypy+2nj0OOfVG0ro2ON64mv9V3egX9gzqDhpm1oVnFHpApWwr32
3wU7OIC5cSWVidETkHy/f4+6F3GPUmcNd+d7CPeNamTNM9FSFraqs/s9bMnh
K14s34kpR9NXiCInYfZYmOzyl95o1TvacH18EmqXPUlND/LBoCFawoJgCtg+
Hm9LhbuwufXKo0ajD8BwuSLx+3k3GvJreC8KPwCt5yzd4q4v9l0vVbnSpmHM
PEK8ftgP393p3DpxexoqqXVp4Vp/LIjvOjvJmAHJfeoAdekeNJAe193ZOANl
BhGGepsD8B6N5aZlqyDvkw2D1v6BuGhivH9GpgLezSGRIDkIv+vUbOckzgJ9
PsCnLDAY//W+tNdARw1Nonia44tgfLBvNlGbqQZ4rje0Oz4EX4dc82JbaMDL
OColRR2CJa8/1Zkq1UCvee2uyfRQtHP31B9w0MJBhUilt5KFyrCcWrd7Wkgq
WZm2sZiFPmsfHG5jzkHieuvxCQ82yusd25p65mD83Bu3Rw1sNFmIc1yy7yMs
a7h9Y8QvDHVnApsLRj6CTev0kqKXYchojl+elTwPVZVqelwsB428DkQ2LsyD
K+84u2eRg6vE+Sx+3gJw3o4Xp+fvxQnxoczgdYugZTk2Ma3CMdKB+kfGzUXI
yZJ1FNeEozj0dNAlawqWFof+ZrY9AtcN7WXO8SkYean1YWtLBDp0nH9K/YWC
er63JWu4kfjks27PPiUFnQb3Z6WPRuKfj7OKGt11cMfuTBCncDFggCeNFuqg
/YUDLj8SCyudy2OJjdvBqpy44pRGkET8NFCtbSc2WZFvKibex4mtMxdysdW3
hVlGfOrgV5t+IoYa5/J3xLdEyy3/OsNFt3MawekzOljQrDDuIY4ObWGKiE8a
tqlHiXNs8k2zibdfTO81TuWiUuJcXkTckTeZG0J8U8mTNhCPlXQbDRKvD29h
GqaSf7hqdoo41C7flEpcZZf9Sj+NixlTPOlq4uQb3k0OxPJsjcCJWL+6Ni2R
uOihc3kA8dhUbkIGcef3GgGHuN0jIaqAeI7bwuQR592133qXOELFkyYSn9Dq
Oj0mvtDoXH6KOJwxsFpGXPeDRpBBzEitN1QSv4pqYV4ktmm4rFokXrkx37SA
+D9ig0Ba
      "]]}}, {{}, {}, 
    {Hue[0.67, 0.6, 0.6], LineBox[CompressedData["
1:eJwVyX88E3gcx3G1LnT5EddVtLEru+L0Q/Jjyecrhq2M+bHMWnsk+uEaTlHd
lt/pB7VLEbm4pZ9KqAdn+kVH1Dqua35cSGPczI9YMx4rdd/74/14PZ6PNzky
Ljh6roGBARPv/96wLqQ+KZRCZJLl0/4iOQzE1aRHEBvAf7tkSZBEDhqW7b52
QROsd1sreHRdDubfap1kpq1goGcsLaiSA6UtIIp7sxOKj6XHBjTLoeq2XrQi
UQndmZNWtRo5TC9jnTrRrQH2+baDZ+jtYMUSiaWmcxG9MtvObbodah58/sc2
0gK579e2NMZ1QouL4IgTyRppaZJdvLYusCiOKtrQSUbUOhnPfNUb8DWikzaK
KOh4+VCh/nI3xO7x2dv7yh6VNNJkE/oeWP6D7vWBzLXoQUSeBynxLRzmBqqy
zJ3QnpORi/ao+qDbquK5vaszGhuVju2QvIM5pmqPLTkuyKG9LuE7ngLIwnWW
5VI3FNjG0wgW9oOckVBl20NF7nlPSn1r+4HBFCsMHTeja5eWTdUlDECd7PdD
W9iAZqoWe1XbKiHpce+2mQ6E/jRa4Li1Vwnh/rw/Qma90D6HR4zY/EFwFUeO
dJl5o2G+xe4l3kMwHRfWc9HdB42+5lvv+DwE1SatyamBNNTBCWyllP8LoTRn
9RWRL6LZuJLPxKjAY02BlH7VDyVV9l5LXTkMZHka1arWH4lDKHb6V8OgsuRk
rhygIweXvT5mZ9Vwx7wmJVzPQHftGTvLNo+A9LF5n/nCbWhKPXLr7+ERuDGf
Y0jYGICeqI/n5V8dhdyvv1eQGEwU96lB+C54DPhl/RmHkgJRaYBuzjOzcaDO
BtBuMINQUcyw1O35ODRmCMiru4KQsDD5wPqk9wCdhH4/AQu9J2T19S+dADdj
nlA4w0LfNBLnx8dPQIdlte9kajCyVl9o8n42AdEjGTrC4hCkXGsUFr1iEhIk
i1McSkLQb8kvFfSfJyF+JWn0vXMoIo7leIq6JmH0+PD65/Wh6GxUccFP6zRg
Un//lpIehhRe4uzyLA3YNGu/uvw2DE15ipiuSg1U3Jmhxuxno1mfOtPMTR9g
Hf9gqPwLGzXHaItJlz4AWz1aknp+O0rQmbR80X0AfcjqRi9iOFqUfWS8NEAL
4tM9L0vuhaME6FPm3dbClZLguxaeHNT0Kb+LQZiCiDPNDc3POGjWZk20L2cK
CP73pcu4EUgb2dAgrpkCe8Wu06mDEajv7jXrX010sMXvBGQKuSjbKoum+1EH
lFO71+RjQ4UuZ84BHRjLgHgTe8J7r3wh9l/MGb0MO0zgv3sF9k72/hpLERct
r1+QFoR9NHqrYyl2ebT4YRl2ZYaZ9dNjXNRaWbCBL9DBhaYRYzl2Gs1YGIN9
2LBlZhB7w5ujTxOxPbNTO4yTuSifwGXlYL/MnTzHwuaziXFSbJXktZECe+Kj
pMwyFv8DFdMa7Cu/WGhI2BV2OUPzUrgo1C7D3R476ZZP4yrsWmZUC8KeV1Wd
Eo+dJqEMCbBVmnOx6dhOLhcdj2LLnGN5F7AHXxgmZmLn1lI21WLTtSpCEXai
fq79C+yPJzlbr2OHe/Qt7cG+Q3yRW4XtkfzAcBybf4/65iG2Tf1F3RfsRX63
yS3Y/wHBwFxm
      "]]}}},
  AspectRatio->NCache[GoldenRatio^(-1), 0.6180339887498948],
  Axes->True,
  AxesOrigin->{0, 0},
  Frame->True,
  FrameLabel->{
    FormBox["\"pt\"", TraditionalForm], 
    FormBox["\"tau[pt]\"", TraditionalForm]},
  PlotRange->{{0, 100}, {0, Automatic}},
  PlotRangeClipping->True,
  PlotRangePadding->{
    Scaled[0.02], {Automatic, 
     Scaled[0.02]}}]], "Output",
 CellChangeTimes->{{3.498325900671875*^9, 3.498325909875*^9}, 
   3.498418032546875*^9, 3.4988334270977497`*^9, 3.4988348327227497`*^9, 
   3.4991932737632227`*^9, 3.4991954233496065`*^9, {3.499531241492625*^9, 
   3.499531250602*^9}, 3.50022099429175*^9}]
}, Open  ]],

Cell["\<\
Export the numerics to the file \"response-time\" in the chosen directory.\
\>", "Text",
 CellChangeTimes->{{3.4991933065323105`*^9, 3.4991933463971906`*^9}}],

Cell[BoxData[{
 RowBox[{
  RowBox[{
  "SetDirectory", "[", 
   "\"\<\\\\\\\\Tempsamba\\\\kkim\\\\research\\\\retroact\\\\data\\\\fan-out\\\
\\dimer-kd1-small-neg+\>\"", "]"}], ";"}], "\[IndentingNewLine]", 
 RowBox[{
  RowBox[{"list", "=", 
   RowBox[{"Table", "[", 
    RowBox[{
     RowBox[{"{", 
      RowBox[{
       RowBox[{
        RowBox[{
        "list1", "\[LeftDoubleBracket]", "pt", "\[RightDoubleBracket]"}], 
        "\[LeftDoubleBracket]", "1", "\[RightDoubleBracket]"}], ",", " ", 
       RowBox[{
        RowBox[{
        "list1", "\[LeftDoubleBracket]", "pt", "\[RightDoubleBracket]"}], 
        "\[LeftDoubleBracket]", "2", "\[RightDoubleBracket]"}], ",", " ", 
       RowBox[{
        RowBox[{
        "list2", "\[LeftDoubleBracket]", "pt", "\[RightDoubleBracket]"}], 
        "\[LeftDoubleBracket]", "2", "\[RightDoubleBracket]"}]}], "}"}], ",", 
     " ", 
     RowBox[{"{", 
      RowBox[{"pt", ",", " ", "1", ",", "111"}], "}"}]}], "]"}]}], 
  ";"}], "\[IndentingNewLine]", 
 RowBox[{
  RowBox[{"Export", "[", 
   RowBox[{
   "\"\<response-time\>\"", ",", " ", "list", ",", " ", "\"\<Table\>\""}], 
   "]"}], ";"}]}], "Input",
 CellChangeTimes->{{3.4988332222071247`*^9, 3.4988332747227497`*^9}, {
  3.4988334323477497`*^9, 3.4988334736446247`*^9}, {3.4988335166446247`*^9, 
  3.4988335670664997`*^9}, {3.4988348287852497`*^9, 3.4988348289102497`*^9}}]
}, Open  ]]
}, Open  ]],

Cell[CellGroupData[{

Cell["Oligomer (dimer, negative feedback) -- gain curve", "Section",
 CellChangeTimes->{{3.498323392828125*^9, 3.498323412234375*^9}, {
  3.4990129088633747`*^9, 3.4990129222696247`*^9}, {3.499193378116791*^9, 
  3.4991933887056546`*^9}}],

Cell[TextData[{
 "The time evolution of X, X2, and Pb are descrbied by the following ODEs:\n\
",
 Cell[BoxData[
  FormBox[
   RowBox[{
    FractionBox["dx2", 
     RowBox[{"dt", " "}]], "=", 
    RowBox[{"k1", " ", 
     SuperscriptBox["x", "2"]}]}], TraditionalForm]]],
 "-k2 ",
 Cell[BoxData[
  FormBox["x2", TraditionalForm]]],
 "-\[Gamma]2 x2 - kon x2 pf + koff pb,\n",
 Cell[BoxData[
  FormBox[
   RowBox[{
    RowBox[{
     FractionBox["dpb", "dt"], "=", 
     RowBox[{
      RowBox[{"kon", " ", "x2", " ", "pf"}], " ", "-", " ", 
      RowBox[{"koff", " ", "pb"}]}]}], ",", "\[IndentingNewLine]", 
    RowBox[{
     FractionBox["dx", "dt"], "=", " ", 
     RowBox[{
      FractionBox["\[Alpha]0", 
       RowBox[{"1", "+", 
        RowBox[{"\[Beta]", " ", "x2"}]}]], "-", 
      RowBox[{"\[Gamma]", " ", "x"}], "-", " ", 
      RowBox[{"2", "k1", " ", 
       SuperscriptBox["x", "2"]}], "+", 
      RowBox[{"2", "k2", " ", 
       RowBox[{"x2", "."}]}]}]}]}], TraditionalForm]]],
 "\n\nThe linearized response of X, X2, and Pb with respect to its stationary \
state is described by the following ODEs: \n",
 Cell[BoxData[
  FormBox[
   RowBox[{
    FractionBox["d\[Delta]x2", "dt"], "=", 
    RowBox[{
     RowBox[{"2", "k1", " ", "x", " ", "\[Delta]x"}], " ", "-", " ", 
     RowBox[{"k2", " ", "\[Delta]x2"}], " ", "-", " ", 
     RowBox[{"\[Gamma]2", " ", "\[Delta]x2"}]}]}], TraditionalForm]]],
 "- kon \[Delta]x2 pf- kon x2 \[Delta]pf + koff \[Delta]pb,\n",
 Cell[BoxData[
  FormBox[
   RowBox[{
    RowBox[{
     FractionBox["d\[Delta]pb", "dt"], "=", 
     RowBox[{
      RowBox[{"kon", " ", "\[Delta]x2", " ", "pf"}], " ", "+", " ", 
      RowBox[{"kon", " ", "x2", " ", "\[Delta]pf"}], "-", " ", 
      RowBox[{"koff", " ", "\[Delta]pb"}]}]}], ",", "\[IndentingNewLine]", 
    RowBox[{
     FractionBox["d\[Delta]x", "dt"], "=", " ", 
     RowBox[{
      FractionBox["\[Delta]\[Alpha]0", 
       RowBox[{"1", "+", 
        RowBox[{"\[Beta]", " ", "x2"}]}]], "-", 
      RowBox[{
       FractionBox["\[Alpha]0", 
        SuperscriptBox[
         RowBox[{"(", 
          RowBox[{"1", "+", 
           RowBox[{"\[Beta]", " ", "x2"}]}], ")"}], "2"]], 
       "\[Beta]\[Delta]x2"}], "-", 
      RowBox[{"\[Gamma]", " ", "\[Delta]x"}], "-", " ", 
      RowBox[{"4", "k1", " ", "x", " ", "\[Delta]x"}], "+", 
      RowBox[{"2", "k2", " ", 
       RowBox[{"\[Delta]x2", "."}]}]}]}]}], TraditionalForm]]],
 "\n\nThe Fourier transforms of the above ODEs become\n",
 Cell[BoxData[
  FormBox[
   RowBox[{
    RowBox[{"I", " ", "\[Omega]", " ", "\[Delta]x2"}], "=", 
    RowBox[{
     RowBox[{"2", "k1", " ", "x", " ", "\[Delta]x"}], " ", "-", " ", 
     RowBox[{
      RowBox[{"(", 
       RowBox[{"k2", "+", " ", "\[Gamma]2"}], ")"}], " ", "\[Delta]x2"}]}]}], 
   TraditionalForm]]],
 "+ kon x2 \[Delta]pb- kon \[Delta]x2 (pt-pb) + koff \[Delta]pb,\n",
 Cell[BoxData[
  FormBox[
   RowBox[{
    RowBox[{
     RowBox[{"I", " ", "\[Omega]", " ", "\[Delta]pb"}], "=", 
     RowBox[{
      RowBox[{"kon", " ", "\[Delta]x2", " ", 
       RowBox[{"(", 
        RowBox[{"pt", "-", "pb"}], ")"}]}], "-", " ", 
      RowBox[{"kon", " ", "x2", " ", "\[Delta]pb"}], "-", " ", 
      RowBox[{"koff", " ", "\[Delta]pb"}]}]}], ",", "\[IndentingNewLine]", 
    RowBox[{
     RowBox[{"I", " ", "\[Omega]", " ", "\[Delta]x"}], "=", " ", 
     RowBox[{
      FractionBox["\[Delta]\[Alpha]0", 
       RowBox[{"1", "+", 
        RowBox[{"\[Beta]", " ", "x2"}]}]], "-", 
      RowBox[{
       FractionBox["\[Alpha]0", 
        SuperscriptBox[
         RowBox[{"(", 
          RowBox[{"1", "+", 
           RowBox[{"\[Beta]", " ", "x2"}]}], ")"}], "2"]], 
       "\[Beta]\[Delta]x2"}], "-", 
      RowBox[{"\[Gamma]", " ", "\[Delta]x"}], "-", " ", 
      RowBox[{"4", "k1", " ", "x", " ", "\[Delta]x"}], "+", 
      RowBox[{"2", "k2", " ", 
       RowBox[{"\[Delta]x2", "."}]}]}]}]}], TraditionalForm]]],
 "\n\nThe above three equations are solved by the following commands:"
}], "Text",
 CellChangeTimes->{{3.499193449387991*^9, 3.4991934645507426`*^9}, {
  3.4991935192181025`*^9, 3.4991936959236865`*^9}, {3.4991937727712708`*^9, 
  3.4991941228146787`*^9}, {3.4991941979705505`*^9, 3.4991943161084385`*^9}, {
  3.4991943548768387`*^9, 3.4991944364079585`*^9}}],

Cell[BoxData[{
 RowBox[{
  RowBox[{"eqn1", "=", 
   RowBox[{
    RowBox[{
     RowBox[{"-", "I"}], " ", "\[Omega]", " ", "dx2"}], "+", 
    RowBox[{"2", "k1", " ", "x", " ", "dx"}], " ", "-", " ", 
    RowBox[{
     RowBox[{"(", 
      RowBox[{"k2", "+", "\[Gamma]2"}], ")"}], " ", "dx2"}], " ", "+", " ", 
    RowBox[{"kon", " ", "x2", " ", "dpb"}], " ", "-", " ", 
    RowBox[{"kon", " ", 
     RowBox[{"(", 
      RowBox[{"pt", "-", "pb"}], ")"}], " ", "dx2"}], " ", "+", " ", 
    RowBox[{"koff", " ", "dpb"}]}]}], ";"}], "\[IndentingNewLine]", 
 RowBox[{
  RowBox[{"eqn2", "=", 
   RowBox[{
    RowBox[{
     RowBox[{"-", "I"}], " ", "\[Omega]", " ", "dpb"}], " ", "+", " ", 
    RowBox[{"kon", " ", "pt", " ", "dx2"}], " ", "-", " ", 
    RowBox[{"kon", " ", "dx2", " ", "pb"}], " ", "-", " ", 
    RowBox[{"kon", " ", "x2", " ", "dpb"}], " ", "-", " ", 
    RowBox[{"koff", " ", "dpb"}]}]}], ";"}], "\[IndentingNewLine]", 
 RowBox[{
  RowBox[{"eqn3", " ", "=", " ", 
   RowBox[{
    RowBox[{
     RowBox[{"-", " ", "I"}], " ", "\[Omega]", " ", "dx"}], " ", "+", 
    RowBox[{"d\[Alpha]0", " ", "/", 
     RowBox[{"(", 
      RowBox[{"1", "+", 
       RowBox[{"\[Beta]", " ", "x2"}]}], ")"}]}], " ", "-", " ", 
    RowBox[{"\[Alpha]0", " ", "\[Beta]", " ", 
     RowBox[{"dx2", "/", 
      RowBox[{
       RowBox[{"(", 
        RowBox[{"1", "+", 
         RowBox[{"\[Beta]", " ", "x2"}]}], ")"}], "^", "2"}]}]}], " ", "-", 
    " ", 
    RowBox[{"\[Gamma]", " ", "dx"}], " ", "-", " ", 
    RowBox[{"4", "k1", " ", "x", " ", "dx"}], " ", "+", "  ", 
    RowBox[{"2", " ", "k2", " ", "dx2"}]}]}], ";"}], "\[IndentingNewLine]", 
 RowBox[{
  RowBox[{"sol", "=", 
   RowBox[{
    RowBox[{"Solve", "[", 
     RowBox[{
      RowBox[{"{", 
       RowBox[{
        RowBox[{"eqn1", "\[Equal]", "0"}], ",", " ", 
        RowBox[{"eqn2", "\[Equal]", "0"}], ",", " ", 
        RowBox[{"eqn3", "\[Equal]", "0"}]}], "}"}], ",", " ", 
      RowBox[{"{", 
       RowBox[{"dx", ",", " ", "dx2", ",", " ", "dpb"}], "}"}]}], "]"}], 
    "\[LeftDoubleBracket]", "1", "\[RightDoubleBracket]"}]}], ";"}]}], "Input",\

 CellChangeTimes->{{3.4990129306289997`*^9, 3.4990131518321247`*^9}, {
   3.4990133044883747`*^9, 3.4990133082383747`*^9}, {3.4990134460196247`*^9, 
   3.4990134720821247`*^9}, {3.4990137144258747`*^9, 
   3.4990137335352497`*^9}, {3.4990154534414997`*^9, 3.4990154536602497`*^9}, 
   3.4991934012055264`*^9}],

Cell["Without feedback,", "Text",
 CellChangeTimes->{{3.4991944730303907`*^9, 3.4991944806587586`*^9}, 
   3.499530774148875*^9, {3.499530918680125*^9, 3.499530926555125*^9}, 
   3.49953099975825*^9}],

Cell[BoxData[{
 RowBox[{
  RowBox[{"param", "=", 
   RowBox[{"{", 
    RowBox[{
     RowBox[{"\[Alpha]0", "\[Rule]", "20"}], ",", 
     RowBox[{"\[Beta]", "\[Rule]", " ", "0.00001"}], ",", " ", 
     RowBox[{"\[Gamma]", "\[Rule]", " ", "2"}], ",", " ", 
     RowBox[{"k1", "\[Rule]", "20"}], ",", " ", 
     RowBox[{"k2", "\[Rule]", " ", "1"}], ",", " ", 
     RowBox[{"\[Gamma]2", "\[Rule]", "2"}], ",", " ", 
     RowBox[{"koff", "\[Rule]", " ", "10"}], ",", " ", 
     RowBox[{"kon", "\[Rule]", " ", "10"}]}], "}"}]}], 
  ";"}], "\[IndentingNewLine]", 
 RowBox[{
  RowBox[{"xsol", "=", 
   RowBox[{
    RowBox[{"Cases", "[", 
     RowBox[{
      RowBox[{"NSolve", "[", 
       RowBox[{
        RowBox[{
         RowBox[{
          RowBox[{
           RowBox[{"\[Alpha]", "[", "x", "]"}], "-", 
           RowBox[{"\[Gamma]", " ", "x"}], " ", "-", " ", 
           RowBox[{"2", " ", "\[Gamma]2", " ", "x2"}]}], " ", "\[Equal]", 
          "0"}], "/.", "param"}], ",", " ", "x"}], "]"}], ",", "  ", 
      RowBox[{"{", 
       RowBox[{"_", " ", "->", " ", 
        RowBox[{"_", "?", "Positive"}]}], "}"}]}], "]"}], 
    "\[LeftDoubleBracket]", "1", "\[RightDoubleBracket]"}]}], 
  ";"}], "\[IndentingNewLine]", 
 RowBox[{
  RowBox[{"abs", "=", 
   RowBox[{"Evaluate", "[", 
    RowBox[{"Abs", "[", 
     RowBox[{
      RowBox[{
       RowBox[{
        FractionBox[
         RowBox[{"dx", "+", 
          RowBox[{"2", " ", "dpb"}], " ", "+", " ", 
          RowBox[{"2", " ", "dx2"}]}], "d\[Alpha]0"], "/.", "sol"}], "/.", 
       "param"}], "/.", "xsol"}], "]"}], "]"}]}], 
  ";"}], "\[IndentingNewLine]", 
 RowBox[{
  RowBox[{"gain0", "=", 
   RowBox[{
    RowBox[{"Abs", "[", 
     RowBox[{"abs", "/.", 
      RowBox[{"pt", "\[Rule]", "0"}]}], "]"}], "/.", 
    RowBox[{"\[Omega]", "\[Rule]", " ", "0"}]}]}], " ", 
  ";"}], "\[IndentingNewLine]", 
 RowBox[{
  RowBox[{"listpt0", " ", "=", " ", 
   RowBox[{"Evaluate", "[", 
    RowBox[{"Table", "[", 
     RowBox[{
      RowBox[{
       RowBox[{"{", 
        RowBox[{"\[Omega]", ",", " ", 
         RowBox[{
          FractionBox["abs", "gain0"], "/.", 
          RowBox[{"pt", "\[Rule]", "0"}]}]}], "}"}], "/.", 
       RowBox[{"\[Omega]", "\[Rule]", " ", 
        RowBox[{"0.01", "*", 
         RowBox[{"1.10", "^", "i"}]}]}]}], ",", 
      RowBox[{"{", 
       RowBox[{"i", ",", " ", "1", ",", " ", "100"}], "}"}]}], "]"}], " ", 
    "]"}]}], ";"}], "\[IndentingNewLine]", 
 RowBox[{
  RowBox[{"gain0", "=", 
   RowBox[{
    RowBox[{"Abs", "[", 
     RowBox[{"abs", "/.", 
      RowBox[{"pt", "\[Rule]", "100"}]}], "]"}], "/.", 
    RowBox[{"\[Omega]", "\[Rule]", " ", "0"}]}]}], " ", 
  ";"}], "\[IndentingNewLine]", 
 RowBox[{
  RowBox[{"listpt100", " ", "=", " ", 
   RowBox[{"Evaluate", "[", 
    RowBox[{"Table", "[", 
     RowBox[{
      RowBox[{
       RowBox[{"{", 
        RowBox[{"\[Omega]", ",", " ", 
         RowBox[{
          FractionBox["abs", "gain0"], "/.", 
          RowBox[{"pt", "\[Rule]", "100"}]}]}], "}"}], "/.", 
       RowBox[{"\[Omega]", "\[Rule]", " ", 
        RowBox[{"0.01", "*", 
         RowBox[{"1.10", "^", "i"}]}]}]}], ",", 
      RowBox[{"{", 
       RowBox[{"i", ",", " ", "1", ",", " ", "100"}], "}"}]}], "]"}], " ", 
    "]"}]}], ";"}]}], "Input",
 CellChangeTimes->{{3.4990134035977497`*^9, 3.4990134047696247`*^9}, {
  3.4990135155352497`*^9, 3.4990135163321247`*^9}, {3.4990136954883747`*^9, 
  3.4990136964258747`*^9}, {3.4990139102227497`*^9, 3.4990139911914997`*^9}, {
  3.4990140533008747`*^9, 3.4990140966602497`*^9}, {3.4990141475821247`*^9, 
  3.4990143681602497`*^9}, {3.4990145084727497`*^9, 3.4990145143477497`*^9}, {
  3.4990153567696247`*^9, 3.4990153798477497`*^9}, {3.4990154464883747`*^9, 
  3.4990155144883747`*^9}, {3.4990156480508747`*^9, 3.4990157001446247`*^9}, {
  3.4991945099504385`*^9, 3.4991945291701665`*^9}, {3.4991947653519583`*^9, 
  3.4991947737321987`*^9}, {3.499531009180125*^9, 3.499531039852*^9}, {
  3.499531085211375*^9, 3.499531088336375*^9}, {3.49953415494575*^9, 
  3.499534187180125*^9}}],

Cell[CellGroupData[{

Cell[BoxData[{
 RowBox[{
  RowBox[{"gpt100", "=", 
   RowBox[{"ListLogLogPlot", "[", "listpt100", "]"}]}], 
  ";"}], "\[IndentingNewLine]", 
 RowBox[{
  RowBox[{"gpt0", "=", 
   RowBox[{"ListLogLogPlot", "[", "listpt0", "]"}]}], 
  ";"}], "\[IndentingNewLine]", 
 RowBox[{"Show", "[", 
  RowBox[{"gpt0", ",", " ", "gpt100"}], "]"}]}], "Input",
 CellChangeTimes->{{3.4990143498633747`*^9, 3.4990143543008747`*^9}, {
  3.4990144160664997`*^9, 3.4990144515821247`*^9}, {3.4990150081289997`*^9, 
  3.4990150188164997`*^9}, {3.4990155707383747`*^9, 3.4990156071446247`*^9}}],\


Cell[BoxData[
 GraphicsBox[{{{}, 
    {Hue[0.67, 0.6, 0.6], PointBox[CompressedData["
1:eJwVxX0803kcAHBmZrbMNpRCF3WuXA84ojp+Xw8NhaWUXdFRx6Rr9IBKRFFS
IXFOakUey0PnoRzZ51snKV4iYy4qhG6e5WG1obv74/16Gx4I3ulPUlJS+uU/
/y8/2FKrS2NjbqTbHPFoXPT+2DCcLWBhRjQ1xNB0SlQXQ3k6yGHhcofYmnwr
magw2bDObYCJLfoOaL1cMidKvP1jfcV5JnYuKmORvirBsRKvBj0jJk6VVi0u
TSZDyemBVNUYTWw9mMS06qPCyd/1MtpqGfjJu9A1fXoMsHvocStLroEtHcPT
N1qxgS6+mBVspYELN//TxacthvbJ2lybE4vwngp+jen9ZSDUnC6k/0HHFc2F
+d5GKyBwnUnJ36M03GYyKcmMWwlm233L8k1ouCm5sWdI+B0oAn97GMpXxx9y
GlyiUtfCswtN1Q45VNzKcM3kbDODxBwSsHrVcIotGZ0dtgDeU+u/3huo4Rf3
BjMecTeBYY/gefFeCl56riDs9W1bGJ7PaYxIV8XF80VX7lywh0q9rlcuYjJ2
i2N3DxziwNlNLPESFhl7++vpdxtsB2cvp84BNxVs7l13RZe/A9ihkd3lCST8
JMBI1CHZBV0p5T0xz5Vx/F2uIV2ZB7kPpP1csjJe685rt1L3AUHzN1IDOyX8
Ln6l9pEkPwjpvP9GoliAUf+IW6o2/kDW1v1wPHQeGN7+mzeVHoJ0buyw5rgC
fHddN2tiBIPJ5Ymp+4FyKMgj7gbVHwNRvfecU99nIL5q55mWhYEH6QW5f58M
ynP2rzETREC/jaVGdPsMHEZBFpEp0RB+KktHnzsNDsI2+yfkWKBVaiyvavgE
RXW+J7zWxoNw4pSxp/0kOKoffX1p3VXw4zX59ISPg9+z2enqjGtw8VWOQPfw
CIj3dqimWKdBMSfy7I79Umj+LeLu3msZIK7dnRzvMQi3eLrPuc+FILdYn4Ud
P4DNp0tB1THZYFhEKfts1QPuNUOOqZvzIJEjivPb8wZkNL9s98J70GURnN/6
oxh+Xxk4njxSCjs5KOU8pwkKxWQbZ61yGDHKbj+oheFqQShLIHoIi+e+aVhB
ug0/ZzM1PtFroNbJwulR7gMi8wvl5WUqBmcna19FXB0xoIUUTZNPYY/l4cSr
3i1E3DZtfqhrPdCdqn81COsgBqRslGP0Eh7z1LcXJ3UTlJuKfJ/IZrC2LEoV
evYSz2ZWd6qUtQJL1HY+wK+f6J1yH/tyRAzDHMWx9YKPBHM4blT5hASevTI6
MHt6iLgUFy/bXPcGhLxtHqKLo8Sj7Hv2IT7v4PGE9QqHbROEYB81IH15L6yu
bFqS3zJJmDWn9cs2fIC0U76adK8pIkAvTFHgOwAk22lK8NtpItr4nt26ko8Q
QopfeH1wljhnrGPepTME3fV6sxuHZERAuvFSReoIuFwuHb0R8oXgL6M69awe
h0quw8DCrJyIv3mDE/VxAoy0Jd0HIueIXeY3ZsPsP0FSZ5C4XmWBeEzeGuWQ
MwWKmwuNJglfiTtxTIGUPgMVpi/8nOKVEHsrozfh5CwMsa/7nNqujFwzci74
S2VgOOP9030GCa0IpLxt8fkCPInx7retJHSpXji1pV0OiX9O7NBMU0HrXwbL
TLhzUJdZ7WrHIyOBl2eVReM8yCNjnY/rqSJe5m6OkstXMPN1d8x9p4qqb6r5
GP6ihPn2ukiSRUGdY6yM/auUsXBV3xZ1fzXUvgdiDQaUsZhSZLVlNRUlTCiM
nPNImCYN/eHIMBVdZ5gtb+KrYLtGYsPtEnXE6W40v7GGjMOL1b9vPUpDkuma
0txhMi5OajNWsaSjsQ4urb9YFfcfvWVk+ZmOaiqHz7mGUPAyT/5yfs0iFKe/
tVNiroY9Npoty4jSQBsOqalFz6jhi7oKnUY7Bmq+Q9JGVVQsktex5smaaFe9
/XutCHU83Z2osaFBE4VJ8hZkNjSc9nNR7IOtTBQT/FQoVaLjP3ZcO+eSz0T6
piqHBv+i40a7sOg+KgvhX7cIRi4swh/N90VFBLGQwZkObbmLBiatQme0m1jI
XWUpjaHBwAY6354uXsdGIfpSy+9aGNiaQjvJSWIj29nSB47XNbGnbCz0/QQb
uUWceWv+PRMH/9N2/OROLRSuQF11V5g44e+qo6wKLTQjtGXyxpj4X9b5HxA=

      "]]}, {}}, {{}, 
    {Hue[0.67, 0.6, 0.6], PointBox[CompressedData["
1:eJwVxXk81HkfAHAzxjjGNcNoalZlUqwNq9Cw5fejnnF0MEqmRVE5igyJyE60
rp4KaZttbZkexVplotBurs83t0a5xpEjt9ZRiNA4ep7nj/frrXeS7+pLlJOT
O/0//192qrmcoUJD+27/KnvvZQb95ych5k8qYvif4mDyFlB9hVw5xqGijh2O
oWFBVpB7U6/64KgmkmcIhcJKG0i5v7u2KE4TcY6eDM+5awfnn7jXM1maKLre
LNMtjgNPLo3eVriigVppJ+iZu/dD5G/M9LZydXTQMD+8KMoFbJ9zMzJlaqjL
IzCb9/EwUKRJmfxdaojJvh699xsetM+WZ++5oIo2ZPbyWEZeINKYz6U8paDN
W6pcDz/0gQBjoydvP6gg/1zTDdpuvmC23/tZjpEKav+zZPhA4xlYDvj1ebi/
MvK4G2MybcaHmsTGkr1ZSijty/qFhz3nISWLCNRBRbR1fb9HqyQCeJXsqn5d
RRRRVhXKSo4GvYHgOvGPZPTqY8r3htmxMLmaJYm+o4AonGnePmY8FDN7mhyl
JJTPbomMtL8KMVZU6ToqCcl1mpqbH0oGB3f7rtGD8sjETD7UW5wGtHBBb+E1
IjoubXm63UUIPbcKB67UEZB7nZ9DnjgdsgvGR5xJBLTsmVhjPS6C4DebxnVt
5RD1plXfV+EDCOl63N25vAblNrfuIdc/gKTNGA4LX4XXSSYP1WofwR3n+EmN
6WUIzS9t5SoWgNH1mbnHATJI+vTTYT+DQqio9VyxH1oCwr3bLHrHc+ASG0gj
HovwKPnbrgyDUhjZY6EW2/4Zjh340SqLgeBiVCb9G+d50CYw+QGkKlApVtv4
d/0nmNuzc2urTy2IZqK2HbGbhVyyaeiy9Svw4TV6DVychmIRZjfw2xtIasoK
ZgROQazTdXTuZQuIOYIYl+Pj4CusiWfESEFa7nbzKncMWvp177xN7ASZuUkm
2jcMrB0v6fVd3aCXR362tGsAmOJNwTlh7yCFU5Hgc7QbagusJJeNBqHHnJ/T
slsKByW6n0W7h8GVg9+K4zRCYkOzFyF4FKZYD9pPaSF4+PrEtwZl70FnZVP9
ZuJ9iOVS1vvpT0C5vbn9X9kF2JmGQW9y1hQ42LO9lxOqMUK46gsP9jQctQhM
SfZsxo61/uURND0DFPuSIN2IDixoadA4xekTlPGU94tTe7Gi7iQjQd4csC3y
bouODGIX6kghmPZnoFa0xfn5jGDHt4FoMXYBJjnL502C32M3UvJ6hmcXoaaJ
dXLh0gSWjaUrePp9ARHPiVuR9AHjX+sOa+qTQdkMe/NepxkstHMoptJ9BQyL
G9flNM9iW3cYKzW2rYIwyluD4j6HyW13pPzC/QpEm3kyv28eY+a1W/oFyKEQ
4tW11lML2IvC1ah7hgTUW8tcsJxYxH7ekl/CHScgx+v5H34P+YK5jSU/4D8i
omLnvaNrCzIsfcwqYDhQHrG0O3tPClYw+qKCZYYxCaV2nZXWyq9hXaffZadO
k9DyvTWJ0bWvmHtfoXP+UwVU9H2Dj/1VObx3scf/UxgZTdB+8YraT8A75jQD
XSwVkd5nz2OP1Yn4TiGp4+WSIuJ1bnPrayHiY7+3jGGlSijlxYyLhlAef14n
86sWKKPquyUHbHkkXExeJ3DEVZBMEO8QxlTAS0NeJTQQKcjM+9C+7HcKeFmk
zbxNDQX52zHwzkwyXtU0Y52VpIpE+kM/KPsq4od0T1fMOaohKTlv1w+GSri1
YLbNQFUdqYyH7zw3qYT3s9OarN+oI1sJZnr/iTJ+qLl0i8FNDXRRrPxdS6gK
TojTlcwZaiJxats2eQsKDvq1NaX/1kQjoRksiyUK/lp/tfDMhCbacMR/o3+p
Ki4WNMeuOFER19JsQ/plNbyH8kj1wmMqSmIs0yW26viLmsO+LRQaqpBVU1dJ
GjiVfHRaJ4iG5ntT1EzrNfCxG8/CHRppSHgiL77gX5r4f8h1OoHbtdBTl7Sf
HXM08Z6af5QTbmghiW1E7JASFT9bchHPmNJC73d4XI4+S8Vt0pamSg5oI6I+
/pN2IxWv5LfJjeZpI1361ktiYxpuF5NYqKdGR2yySiQnlYbnb8zdEnGOjo4s
fgzvn6HhiwmzzLHXdMT/py0s0lULh3fFa2EmOuja279DqUVauGDoStvmVB30
XzF4I1A=
      "]]}, {}}},
  AspectRatio->NCache[GoldenRatio^(-1), 0.6180339887498948],
  Axes->True,
  AxesOrigin->{-4.509860006183766, -4.232757810422972},
  FrameTicks->{{{{0, 
       FormBox[
        TagBox[
         InterpretationBox["\"1.00\"", 1., AutoDelete -> True], 
         NumberForm[#, {
           DirectedInfinity[1], 2}, NumberPadding -> {"", "0"}]& ], 
        TraditionalForm]}, {
       NCache[-Log[2], -0.6931471805599453], 
       FormBox[
        TagBox[
         InterpretationBox["\"0.50\"", 0.5, AutoDelete -> True], 
         NumberForm[#, {
           DirectedInfinity[1], 2}, NumberPadding -> {"", "0"}]& ], 
        TraditionalForm]}, {
       NCache[
        Log[2], 0.6931471805599453], 
       FormBox[
        TagBox[
         InterpretationBox["\"2.00\"", 2., AutoDelete -> True], 
         NumberForm[#, {
           DirectedInfinity[1], 2}, NumberPadding -> {"", "0"}]& ], 
        TraditionalForm]}, {
       NCache[-Log[5], -1.6094379124341003`], 
       FormBox[
        TagBox[
         InterpretationBox["\"0.20\"", 0.2, AutoDelete -> True], 
         NumberForm[#, {
           DirectedInfinity[1], 2}, NumberPadding -> {"", "0"}]& ], 
        TraditionalForm]}, {
       NCache[
        Log[5], 1.6094379124341003`], 
       FormBox[
        TagBox[
         InterpretationBox["\"5.00\"", 5., AutoDelete -> True], 
         NumberForm[#, {
           DirectedInfinity[1], 2}, NumberPadding -> {"", "0"}]& ], 
        TraditionalForm]}, {
       NCache[-Log[10], -2.302585092994046], 
       FormBox[
        TagBox[
         InterpretationBox["\"0.10\"", 0.1, AutoDelete -> True], 
         NumberForm[#, {
           DirectedInfinity[1], 2}, NumberPadding -> {"", "0"}]& ], 
        TraditionalForm]}, {
       NCache[-Log[20], -2.995732273553991], 
       FormBox[
        TagBox[
         InterpretationBox["\"0.05\"", 0.05, AutoDelete -> True], 
         NumberForm[#, {
           DirectedInfinity[1], 2}, NumberPadding -> {"", "0"}]& ], 
        TraditionalForm]}, {
       NCache[-Log[50], -3.912023005428146], 
       FormBox[
        TagBox[
         InterpretationBox["\"0.02\"", 0.02, AutoDelete -> True], 
         NumberForm[#, {
           DirectedInfinity[1], 2}, NumberPadding -> {"", "0"}]& ], 
        TraditionalForm]}, {
       NCache[-Log[100], -4.605170185988092], 
       FormBox[
        TagBox[
         InterpretationBox["\"0.01\"", 0.01, AutoDelete -> True], 
         NumberForm[#, {
           DirectedInfinity[1], 2}, NumberPadding -> {"", "0"}]& ], 
        TraditionalForm]}, {-3.506557897319982, 
       FormBox["\" \"", TraditionalForm], {0.00375, 0.}, {
        Thickness[0.001]}}, {-3.2188758248682006`, 
       FormBox["\" \"", TraditionalForm], {0.00375, 0.}, {
        Thickness[0.001]}}, {-2.8134107167600364`, 
       FormBox["\" \"", TraditionalForm], {0.00375, 0.}, {
        Thickness[0.001]}}, {-2.6592600369327783`, 
       FormBox["\" \"", TraditionalForm], {0.00375, 0.}, {
        Thickness[0.001]}}, {-2.5257286443082556`, 
       FormBox["\" \"", TraditionalForm], {0.00375, 0.}, {
        Thickness[0.001]}}, {-2.4079456086518722`, 
       FormBox["\" \"", TraditionalForm], {0.00375, 0.}, {
        Thickness[0.001]}}, {-1.2039728043259361`, 
       FormBox["\" \"", TraditionalForm], {0.00375, 0.}, {
        Thickness[0.001]}}, {-0.916290731874155, 
       FormBox["\" \"", TraditionalForm], {0.00375, 0.}, {
        Thickness[0.001]}}, {-0.5108256237659907, 
       FormBox["\" \"", TraditionalForm], {0.00375, 0.}, {
        Thickness[0.001]}}, {-0.35667494393873245`, 
       FormBox["\" \"", TraditionalForm], {0.00375, 0.}, {
        Thickness[0.001]}}, {-0.2231435513142097, 
       FormBox["\" \"", TraditionalForm], {0.00375, 0.}, {
        Thickness[0.001]}}, {-0.10536051565782628`, 
       FormBox["\" \"", TraditionalForm], {0.00375, 0.}, {
        Thickness[0.001]}}, {1.0986122886681098`, 
       FormBox["\" \"", TraditionalForm], {0.00375, 0.}, {
        Thickness[0.001]}}, {1.3862943611198906`, 
       FormBox["\" \"", TraditionalForm], {0.00375, 0.}, {
        Thickness[0.001]}}}, {{0, 
       FormBox["\" \"", TraditionalForm]}, {
       NCache[-Log[2], -0.6931471805599453], 
       FormBox["\" \"", TraditionalForm]}, {
       NCache[
        Log[2], 0.6931471805599453], 
       FormBox["\" \"", TraditionalForm]}, {
       NCache[-Log[5], -1.6094379124341003`], 
       FormBox["\" \"", TraditionalForm]}, {
       NCache[
        Log[5], 1.6094379124341003`], 
       FormBox["\" \"", TraditionalForm]}, {
       NCache[-Log[10], -2.302585092994046], 
       FormBox["\" \"", TraditionalForm]}, {
       NCache[-Log[20], -2.995732273553991], 
       FormBox["\" \"", TraditionalForm]}, {
       NCache[-Log[50], -3.912023005428146], 
       FormBox["\" \"", TraditionalForm]}, {
       NCache[-Log[100], -4.605170185988092], 
       FormBox["\" \"", TraditionalForm]}, {-3.506557897319982, 
       FormBox["\" \"", TraditionalForm], {0.00375, 0.}, {
        Thickness[0.001]}}, {-3.2188758248682006`, 
       FormBox["\" \"", TraditionalForm], {0.00375, 0.}, {
        Thickness[0.001]}}, {-2.8134107167600364`, 
       FormBox["\" \"", TraditionalForm], {0.00375, 0.}, {
        Thickness[0.001]}}, {-2.6592600369327783`, 
       FormBox["\" \"", TraditionalForm], {0.00375, 0.}, {
        Thickness[0.001]}}, {-2.5257286443082556`, 
       FormBox["\" \"", TraditionalForm], {0.00375, 0.}, {
        Thickness[0.001]}}, {-2.4079456086518722`, 
       FormBox["\" \"", TraditionalForm], {0.00375, 0.}, {
        Thickness[0.001]}}, {-1.2039728043259361`, 
       FormBox["\" \"", TraditionalForm], {0.00375, 0.}, {
        Thickness[0.001]}}, {-0.916290731874155, 
       FormBox["\" \"", TraditionalForm], {0.00375, 0.}, {
        Thickness[0.001]}}, {-0.5108256237659907, 
       FormBox["\" \"", TraditionalForm], {0.00375, 0.}, {
        Thickness[0.001]}}, {-0.35667494393873245`, 
       FormBox["\" \"", TraditionalForm], {0.00375, 0.}, {
        Thickness[0.001]}}, {-0.2231435513142097, 
       FormBox["\" \"", TraditionalForm], {0.00375, 0.}, {
        Thickness[0.001]}}, {-0.10536051565782628`, 
       FormBox["\" \"", TraditionalForm], {0.00375, 0.}, {
        Thickness[0.001]}}, {1.0986122886681098`, 
       FormBox["\" \"", TraditionalForm], {0.00375, 0.}, {
        Thickness[0.001]}}, {1.3862943611198906`, 
       FormBox["\" \"", TraditionalForm], {0.00375, 0.}, {
        Thickness[0.001]}}}}, {{{-4.605170185988091, 
       FormBox["0.01`", TraditionalForm]}, {-2.3025850929940455`, 
       FormBox["0.1`", TraditionalForm]}, {0, 
       FormBox["1", TraditionalForm]}, {2.302585092994046, 
       FormBox["10", TraditionalForm]}, {4.605170185988092, 
       FormBox["100", TraditionalForm]}, {-3.912023005428146, 
       FormBox["\" \"", TraditionalForm], {0.00375, 0.}, {
        Thickness[0.001]}}, {-3.506557897319982, 
       FormBox["\" \"", TraditionalForm], {0.00375, 0.}, {
        Thickness[0.001]}}, {-3.2188758248682006`, 
       FormBox["\" \"", TraditionalForm], {0.00375, 0.}, {
        Thickness[0.001]}}, {-2.995732273553991, 
       FormBox["\" \"", TraditionalForm], {0.00375, 0.}, {
        Thickness[0.001]}}, {-2.8134107167600364`, 
       FormBox["\" \"", TraditionalForm], {0.00375, 0.}, {
        Thickness[0.001]}}, {-2.659260036932778, 
       FormBox["\" \"", TraditionalForm], {0.00375, 0.}, {
        Thickness[0.001]}}, {-2.5257286443082556`, 
       FormBox["\" \"", TraditionalForm], {0.00375, 0.}, {
        Thickness[0.001]}}, {-2.4079456086518722`, 
       FormBox["\" \"", TraditionalForm], {0.00375, 0.}, {
        Thickness[0.001]}}, {-1.6094379124341003`, 
       FormBox["\" \"", TraditionalForm], {0.00375, 0.}, {
        Thickness[0.001]}}, {-1.203972804325936, 
       FormBox["\" \"", TraditionalForm], {0.00375, 0.}, {
        Thickness[0.001]}}, {-0.916290731874155, 
       FormBox["\" \"", TraditionalForm], {0.00375, 0.}, {
        Thickness[0.001]}}, {-0.6931471805599453, 
       FormBox["\" \"", TraditionalForm], {0.00375, 0.}, {
        Thickness[0.001]}}, {-0.5108256237659905, 
       FormBox["\" \"", TraditionalForm], {0.00375, 0.}, {
        Thickness[0.001]}}, {-0.3566749439387323, 
       FormBox["\" \"", TraditionalForm], {0.00375, 0.}, {
        Thickness[0.001]}}, {-0.2231435513142097, 
       FormBox["\" \"", TraditionalForm], {0.00375, 0.}, {
        Thickness[0.001]}}, {-0.10536051565782628`, 
       FormBox["\" \"", TraditionalForm], {0.00375, 0.}, {
        Thickness[0.001]}}, {0.6931471805599453, 
       FormBox["\" \"", TraditionalForm], {0.00375, 0.}, {
        Thickness[0.001]}}, {1.0986122886681098`, 
       FormBox["\" \"", TraditionalForm], {0.00375, 0.}, {
        Thickness[0.001]}}, {1.3862943611198906`, 
       FormBox["\" \"", TraditionalForm], {0.00375, 0.}, {
        Thickness[0.001]}}, {1.6094379124341003`, 
       FormBox["\" \"", TraditionalForm], {0.00375, 0.}, {
        Thickness[0.001]}}, {1.791759469228055, 
       FormBox["\" \"", TraditionalForm], {0.00375, 0.}, {
        Thickness[0.001]}}, {1.9459101490553132`, 
       FormBox["\" \"", TraditionalForm], {0.00375, 0.}, {
        Thickness[0.001]}}, {2.0794415416798357`, 
       FormBox["\" \"", TraditionalForm], {0.00375, 0.}, {
        Thickness[0.001]}}, {2.1972245773362196`, 
       FormBox["\" \"", TraditionalForm], {0.00375, 0.}, {
        Thickness[0.001]}}, {2.995732273553991, 
       FormBox["\" \"", TraditionalForm], {0.00375, 0.}, {
        Thickness[0.001]}}, {3.4011973816621555`, 
       FormBox["\" \"", TraditionalForm], {0.00375, 0.}, {
        Thickness[0.001]}}, {3.6888794541139363`, 
       FormBox["\" \"", TraditionalForm], {0.00375, 0.}, {
        Thickness[0.001]}}, {3.912023005428146, 
       FormBox["\" \"", TraditionalForm], {0.00375, 0.}, {
        Thickness[0.001]}}, {4.0943445622221, 
       FormBox["\" \"", TraditionalForm], {0.00375, 0.}, {
        Thickness[0.001]}}, {4.248495242049359, 
       FormBox["\" \"", TraditionalForm], {0.00375, 0.}, {
        Thickness[0.001]}}, {4.382026634673881, 
       FormBox["\" \"", TraditionalForm], {0.00375, 0.}, {
        Thickness[0.001]}}, {4.499809670330265, 
       FormBox["\" \"", TraditionalForm], {0.00375, 0.}, {
        Thickness[0.001]}}}, {{-4.605170185988091, 
       FormBox["\" \"", TraditionalForm]}, {-2.3025850929940455`, 
       FormBox["\" \"", TraditionalForm]}, {0, 
       FormBox["\" \"", TraditionalForm]}, {2.302585092994046, 
       FormBox["\" \"", TraditionalForm]}, {4.605170185988092, 
       FormBox["\" \"", TraditionalForm]}, {-3.912023005428146, 
       FormBox["\" \"", TraditionalForm], {0.00375, 0.}, {
        Thickness[0.001]}}, {-3.506557897319982, 
       FormBox["\" \"", TraditionalForm], {0.00375, 0.}, {
        Thickness[0.001]}}, {-3.2188758248682006`, 
       FormBox["\" \"", TraditionalForm], {0.00375, 0.}, {
        Thickness[0.001]}}, {-2.995732273553991, 
       FormBox["\" \"", TraditionalForm], {0.00375, 0.}, {
        Thickness[0.001]}}, {-2.8134107167600364`, 
       FormBox["\" \"", TraditionalForm], {0.00375, 0.}, {
        Thickness[0.001]}}, {-2.659260036932778, 
       FormBox["\" \"", TraditionalForm], {0.00375, 0.}, {
        Thickness[0.001]}}, {-2.5257286443082556`, 
       FormBox["\" \"", TraditionalForm], {0.00375, 0.}, {
        Thickness[0.001]}}, {-2.4079456086518722`, 
       FormBox["\" \"", TraditionalForm], {0.00375, 0.}, {
        Thickness[0.001]}}, {-1.6094379124341003`, 
       FormBox["\" \"", TraditionalForm], {0.00375, 0.}, {
        Thickness[0.001]}}, {-1.203972804325936, 
       FormBox["\" \"", TraditionalForm], {0.00375, 0.}, {
        Thickness[0.001]}}, {-0.916290731874155, 
       FormBox["\" \"", TraditionalForm], {0.00375, 0.}, {
        Thickness[0.001]}}, {-0.6931471805599453, 
       FormBox["\" \"", TraditionalForm], {0.00375, 0.}, {
        Thickness[0.001]}}, {-0.5108256237659905, 
       FormBox["\" \"", TraditionalForm], {0.00375, 0.}, {
        Thickness[0.001]}}, {-0.3566749439387323, 
       FormBox["\" \"", TraditionalForm], {0.00375, 0.}, {
        Thickness[0.001]}}, {-0.2231435513142097, 
       FormBox["\" \"", TraditionalForm], {0.00375, 0.}, {
        Thickness[0.001]}}, {-0.10536051565782628`, 
       FormBox["\" \"", TraditionalForm], {0.00375, 0.}, {
        Thickness[0.001]}}, {0.6931471805599453, 
       FormBox["\" \"", TraditionalForm], {0.00375, 0.}, {
        Thickness[0.001]}}, {1.0986122886681098`, 
       FormBox["\" \"", TraditionalForm], {0.00375, 0.}, {
        Thickness[0.001]}}, {1.3862943611198906`, 
       FormBox["\" \"", TraditionalForm], {0.00375, 0.}, {
        Thickness[0.001]}}, {1.6094379124341003`, 
       FormBox["\" \"", TraditionalForm], {0.00375, 0.}, {
        Thickness[0.001]}}, {1.791759469228055, 
       FormBox["\" \"", TraditionalForm], {0.00375, 0.}, {
        Thickness[0.001]}}, {1.9459101490553132`, 
       FormBox["\" \"", TraditionalForm], {0.00375, 0.}, {
        Thickness[0.001]}}, {2.0794415416798357`, 
       FormBox["\" \"", TraditionalForm], {0.00375, 0.}, {
        Thickness[0.001]}}, {2.1972245773362196`, 
       FormBox["\" \"", TraditionalForm], {0.00375, 0.}, {
        Thickness[0.001]}}, {2.995732273553991, 
       FormBox["\" \"", TraditionalForm], {0.00375, 0.}, {
        Thickness[0.001]}}, {3.4011973816621555`, 
       FormBox["\" \"", TraditionalForm], {0.00375, 0.}, {
        Thickness[0.001]}}, {3.6888794541139363`, 
       FormBox["\" \"", TraditionalForm], {0.00375, 0.}, {
        Thickness[0.001]}}, {3.912023005428146, 
       FormBox["\" \"", TraditionalForm], {0.00375, 0.}, {
        Thickness[0.001]}}, {4.0943445622221, 
       FormBox["\" \"", TraditionalForm], {0.00375, 0.}, {
        Thickness[0.001]}}, {4.248495242049359, 
       FormBox["\" \"", TraditionalForm], {0.00375, 0.}, {
        Thickness[0.001]}}, {4.382026634673881, 
       FormBox["\" \"", TraditionalForm], {0.00375, 0.}, {
        Thickness[0.001]}}, {4.499809670330265, 
       FormBox["\" \"", TraditionalForm], {0.00375, 0.}, {
        Thickness[0.001]}}}}},
  GridLines->{None, None},
  Method->{},
  PlotRange->{{-4.509860006183766, 4.925847794444403}, {-4.232757810422972, 
   0.}},
  PlotRangeClipping->True,
  PlotRangePadding->{
    Scaled[0.02], 
    Scaled[0.02]},
  Ticks->{{{-4.605170185988091, 
      FormBox["0.01`", TraditionalForm]}, {-2.3025850929940455`, 
      FormBox["0.1`", TraditionalForm]}, {0, 
      FormBox["1", TraditionalForm]}, {2.302585092994046, 
      FormBox["10", TraditionalForm]}, {4.605170185988092, 
      FormBox["100", TraditionalForm]}, {-3.912023005428146, 
      FormBox["\" \"", TraditionalForm], {0.00375, 0.}, {
       Thickness[0.001]}}, {-3.506557897319982, 
      FormBox["\" \"", TraditionalForm], {0.00375, 0.}, {
       Thickness[0.001]}}, {-3.2188758248682006`, 
      FormBox["\" \"", TraditionalForm], {0.00375, 0.}, {
       Thickness[0.001]}}, {-2.995732273553991, 
      FormBox["\" \"", TraditionalForm], {0.00375, 0.}, {
       Thickness[0.001]}}, {-2.8134107167600364`, 
      FormBox["\" \"", TraditionalForm], {0.00375, 0.}, {
       Thickness[0.001]}}, {-2.659260036932778, 
      FormBox["\" \"", TraditionalForm], {0.00375, 0.}, {
       Thickness[0.001]}}, {-2.5257286443082556`, 
      FormBox["\" \"", TraditionalForm], {0.00375, 0.}, {
       Thickness[0.001]}}, {-2.4079456086518722`, 
      FormBox["\" \"", TraditionalForm], {0.00375, 0.}, {
       Thickness[0.001]}}, {-1.6094379124341003`, 
      FormBox["\" \"", TraditionalForm], {0.00375, 0.}, {
       Thickness[0.001]}}, {-1.203972804325936, 
      FormBox["\" \"", TraditionalForm], {0.00375, 0.}, {
       Thickness[0.001]}}, {-0.916290731874155, 
      FormBox["\" \"", TraditionalForm], {0.00375, 0.}, {
       Thickness[0.001]}}, {-0.6931471805599453, 
      FormBox["\" \"", TraditionalForm], {0.00375, 0.}, {
       Thickness[0.001]}}, {-0.5108256237659905, 
      FormBox["\" \"", TraditionalForm], {0.00375, 0.}, {
       Thickness[0.001]}}, {-0.3566749439387323, 
      FormBox["\" \"", TraditionalForm], {0.00375, 0.}, {
       Thickness[0.001]}}, {-0.2231435513142097, 
      FormBox["\" \"", TraditionalForm], {0.00375, 0.}, {
       Thickness[0.001]}}, {-0.10536051565782628`, 
      FormBox["\" \"", TraditionalForm], {0.00375, 0.}, {
       Thickness[0.001]}}, {0.6931471805599453, 
      FormBox["\" \"", TraditionalForm], {0.00375, 0.}, {
       Thickness[0.001]}}, {1.0986122886681098`, 
      FormBox["\" \"", TraditionalForm], {0.00375, 0.}, {
       Thickness[0.001]}}, {1.3862943611198906`, 
      FormBox["\" \"", TraditionalForm], {0.00375, 0.}, {
       Thickness[0.001]}}, {1.6094379124341003`, 
      FormBox["\" \"", TraditionalForm], {0.00375, 0.}, {
       Thickness[0.001]}}, {1.791759469228055, 
      FormBox["\" \"", TraditionalForm], {0.00375, 0.}, {
       Thickness[0.001]}}, {1.9459101490553132`, 
      FormBox["\" \"", TraditionalForm], {0.00375, 0.}, {
       Thickness[0.001]}}, {2.0794415416798357`, 
      FormBox["\" \"", TraditionalForm], {0.00375, 0.}, {
       Thickness[0.001]}}, {2.1972245773362196`, 
      FormBox["\" \"", TraditionalForm], {0.00375, 0.}, {
       Thickness[0.001]}}, {2.995732273553991, 
      FormBox["\" \"", TraditionalForm], {0.00375, 0.}, {
       Thickness[0.001]}}, {3.4011973816621555`, 
      FormBox["\" \"", TraditionalForm], {0.00375, 0.}, {
       Thickness[0.001]}}, {3.6888794541139363`, 
      FormBox["\" \"", TraditionalForm], {0.00375, 0.}, {
       Thickness[0.001]}}, {3.912023005428146, 
      FormBox["\" \"", TraditionalForm], {0.00375, 0.}, {
       Thickness[0.001]}}, {4.0943445622221, 
      FormBox["\" \"", TraditionalForm], {0.00375, 0.}, {
       Thickness[0.001]}}, {4.248495242049359, 
      FormBox["\" \"", TraditionalForm], {0.00375, 0.}, {
       Thickness[0.001]}}, {4.382026634673881, 
      FormBox["\" \"", TraditionalForm], {0.00375, 0.}, {
       Thickness[0.001]}}, {4.499809670330265, 
      FormBox["\" \"", TraditionalForm], {0.00375, 0.}, {
       Thickness[0.001]}}}, {{0, 
      FormBox[
       TagBox[
        InterpretationBox["\"1.00\"", 1., AutoDelete -> True], 
        NumberForm[#, {
          DirectedInfinity[1], 2}, NumberPadding -> {"", "0"}]& ], 
       TraditionalForm]}, {
      NCache[-Log[2], -0.6931471805599453], 
      FormBox[
       TagBox[
        InterpretationBox["\"0.50\"", 0.5, AutoDelete -> True], 
        NumberForm[#, {
          DirectedInfinity[1], 2}, NumberPadding -> {"", "0"}]& ], 
       TraditionalForm]}, {
      NCache[
       Log[2], 0.6931471805599453], 
      FormBox[
       TagBox[
        InterpretationBox["\"2.00\"", 2., AutoDelete -> True], 
        NumberForm[#, {
          DirectedInfinity[1], 2}, NumberPadding -> {"", "0"}]& ], 
       TraditionalForm]}, {
      NCache[-Log[5], -1.6094379124341003`], 
      FormBox[
       TagBox[
        InterpretationBox["\"0.20\"", 0.2, AutoDelete -> True], 
        NumberForm[#, {
          DirectedInfinity[1], 2}, NumberPadding -> {"", "0"}]& ], 
       TraditionalForm]}, {
      NCache[
       Log[5], 1.6094379124341003`], 
      FormBox[
       TagBox[
        InterpretationBox["\"5.00\"", 5., AutoDelete -> True], 
        NumberForm[#, {
          DirectedInfinity[1], 2}, NumberPadding -> {"", "0"}]& ], 
       TraditionalForm]}, {
      NCache[-Log[10], -2.302585092994046], 
      FormBox[
       TagBox[
        InterpretationBox["\"0.10\"", 0.1, AutoDelete -> True], 
        NumberForm[#, {
          DirectedInfinity[1], 2}, NumberPadding -> {"", "0"}]& ], 
       TraditionalForm]}, {
      NCache[-Log[20], -2.995732273553991], 
      FormBox[
       TagBox[
        InterpretationBox["\"0.05\"", 0.05, AutoDelete -> True], 
        NumberForm[#, {
          DirectedInfinity[1], 2}, NumberPadding -> {"", "0"}]& ], 
       TraditionalForm]}, {
      NCache[-Log[50], -3.912023005428146], 
      FormBox[
       TagBox[
        InterpretationBox["\"0.02\"", 0.02, AutoDelete -> True], 
        NumberForm[#, {
          DirectedInfinity[1], 2}, NumberPadding -> {"", "0"}]& ], 
       TraditionalForm]}, {
      NCache[-Log[100], -4.605170185988092], 
      FormBox[
       TagBox[
        InterpretationBox["\"0.01\"", 0.01, AutoDelete -> True], 
        NumberForm[#, {
          DirectedInfinity[1], 2}, NumberPadding -> {"", "0"}]& ], 
       TraditionalForm]}, {-3.506557897319982, 
      FormBox["\" \"", TraditionalForm], {0.00375, 0.}, {
       Thickness[0.001]}}, {-3.2188758248682006`, 
      FormBox["\" \"", TraditionalForm], {0.00375, 0.}, {
       Thickness[0.001]}}, {-2.8134107167600364`, 
      FormBox["\" \"", TraditionalForm], {0.00375, 0.}, {
       Thickness[0.001]}}, {-2.6592600369327783`, 
      FormBox["\" \"", TraditionalForm], {0.00375, 0.}, {
       Thickness[0.001]}}, {-2.5257286443082556`, 
      FormBox["\" \"", TraditionalForm], {0.00375, 0.}, {
       Thickness[0.001]}}, {-2.4079456086518722`, 
      FormBox["\" \"", TraditionalForm], {0.00375, 0.}, {
       Thickness[0.001]}}, {-1.2039728043259361`, 
      FormBox["\" \"", TraditionalForm], {0.00375, 0.}, {
       Thickness[0.001]}}, {-0.916290731874155, 
      FormBox["\" \"", TraditionalForm], {0.00375, 0.}, {
       Thickness[0.001]}}, {-0.5108256237659907, 
      FormBox["\" \"", TraditionalForm], {0.00375, 0.}, {
       Thickness[0.001]}}, {-0.35667494393873245`, 
      FormBox["\" \"", TraditionalForm], {0.00375, 0.}, {
       Thickness[0.001]}}, {-0.2231435513142097, 
      FormBox["\" \"", TraditionalForm], {0.00375, 0.}, {
       Thickness[0.001]}}, {-0.10536051565782628`, 
      FormBox["\" \"", TraditionalForm], {0.00375, 0.}, {
       Thickness[0.001]}}, {1.0986122886681098`, 
      FormBox["\" \"", TraditionalForm], {0.00375, 0.}, {
       Thickness[0.001]}}, {1.3862943611198906`, 
      FormBox["\" \"", TraditionalForm], {0.00375, 0.}, {
       Thickness[0.001]}}}}]], "Output",
 CellChangeTimes->{
  3.4990143550352497`*^9, {3.4990144132227497`*^9, 3.4990144521289997`*^9}, 
   3.4990145256758747`*^9, {3.4990150094571247`*^9, 3.4990150192539997`*^9}, {
   3.4990155760977497`*^9, 3.4990156075352497`*^9}, 3.4990157222071247`*^9, 
   3.499194727883671*^9, 3.4991948039323907`*^9, 3.499195457685095*^9, 
   3.499531058461375*^9, 3.49953111607075*^9, 3.499531286242625*^9, 
   3.499531771211375*^9, 3.49953419225825*^9, 3.500221042182375*^9}]
}, Open  ]],

Cell[BoxData[{
 RowBox[{
  RowBox[{
  "SetDirectory", "[", 
   "\"\<\\\\\\\\Tempsamba\\\\kkim\\\\research\\\\retroact\\\\data\\\\fan-out\\\
\\dimer-kd1-small-neg+\>\"", "]"}], ";"}], "\[IndentingNewLine]", 
 RowBox[{
  RowBox[{"Export", "[", 
   RowBox[{
   "\"\<neg-pt100\>\"", ",", " ", "listpt100", ",", " ", "\"\<Table\>\""}], 
   "]"}], ";"}], "\[IndentingNewLine]", 
 RowBox[{
  RowBox[{"Export", "[", 
   RowBox[{
   "\"\<neg-pt0\>\"", ",", " ", "listpt0", ",", " ", "\"\<Table\>\""}], "]"}],
   ";"}]}], "Input",
 CellChangeTimes->{{3.4988332222071247`*^9, 3.4988332747227497`*^9}, {
  3.4988334323477497`*^9, 3.4988334736446247`*^9}, {3.4988335166446247`*^9, 
  3.4988335670664997`*^9}, {3.4988348287852497`*^9, 3.4988348289102497`*^9}, {
  3.4990149474571247`*^9, 3.4990149525821247`*^9}, {3.4990149881133747`*^9, 
  3.4990149958164997`*^9}, {3.4990151423321247`*^9, 3.4990151651289997`*^9}, {
  3.4990157673321247`*^9, 3.4990157912852497`*^9}, {3.499194660653783*^9, 
  3.4991946647890787`*^9}}],

Cell["With feedback, ", "Text",
 CellChangeTimes->{{3.4991945478729825`*^9, 3.4991945500032864`*^9}}],

Cell[BoxData[{
 RowBox[{
  RowBox[{"param", "=", 
   RowBox[{"{", 
    RowBox[{
     RowBox[{"\[Alpha]0", "\[Rule]", "43"}], ",", 
     RowBox[{"\[Beta]", "\[Rule]", " ", "0.25"}], ",", " ", 
     RowBox[{"\[Gamma]", "\[Rule]", " ", "2"}], ",", " ", 
     RowBox[{"k1", "\[Rule]", "20"}], ",", " ", 
     RowBox[{"k2", "\[Rule]", " ", "1"}], ",", " ", 
     RowBox[{"\[Gamma]2", "\[Rule]", "2"}], ",", " ", 
     RowBox[{"koff", "\[Rule]", " ", "10"}], ",", " ", 
     RowBox[{"kon", "\[Rule]", " ", "10"}]}], "}"}]}], 
  ";"}], "\[IndentingNewLine]", 
 RowBox[{
  RowBox[{"xsol", "=", 
   RowBox[{
    RowBox[{"Cases", "[", 
     RowBox[{
      RowBox[{"NSolve", "[", 
       RowBox[{
        RowBox[{
         RowBox[{
          RowBox[{
           RowBox[{"\[Alpha]", "[", "x", "]"}], "-", 
           RowBox[{"\[Gamma]", " ", "x"}], " ", "-", " ", 
           RowBox[{"2", " ", "\[Gamma]2", " ", "x2"}]}], " ", "\[Equal]", 
          "0"}], "/.", "param"}], ",", " ", "x"}], "]"}], ",", " ", 
      RowBox[{"{", 
       RowBox[{"_", "\[Rule]", 
        RowBox[{"_", "?", "Positive"}]}], "}"}]}], "]"}], 
    "\[LeftDoubleBracket]", "1", "\[RightDoubleBracket]"}]}], 
  ";"}], "\[IndentingNewLine]", 
 RowBox[{
  RowBox[{"abs", "=", 
   RowBox[{"Evaluate", "[", 
    RowBox[{"Abs", "[", 
     RowBox[{
      RowBox[{
       RowBox[{
        FractionBox[
         RowBox[{"dx", "+", 
          RowBox[{"2", " ", "dpb"}], " ", "+", " ", 
          RowBox[{"2", " ", "dx2"}]}], "d\[Alpha]0"], "/.", "sol"}], "/.", 
       "param"}], "/.", "xsol"}], "]"}], "]"}]}], 
  ";"}], "\[IndentingNewLine]", 
 RowBox[{
  RowBox[{"gain0", "=", 
   RowBox[{
    RowBox[{"Abs", "[", 
     RowBox[{"abs", "/.", 
      RowBox[{"pt", "\[Rule]", "0"}]}], "]"}], "/.", 
    RowBox[{"\[Omega]", "\[Rule]", " ", "0"}]}]}], " ", 
  ";"}], "\[IndentingNewLine]", 
 RowBox[{
  RowBox[{
   RowBox[{"listpt0", " ", "=", " ", 
    RowBox[{"Evaluate", "[", 
     RowBox[{"Table", "[", 
      RowBox[{
       RowBox[{
        RowBox[{"{", 
         RowBox[{"\[Omega]", ",", " ", 
          RowBox[{
           FractionBox["abs", "gain0"], "/.", 
           RowBox[{"pt", "\[Rule]", "0"}]}]}], "}"}], "/.", 
        RowBox[{"\[Omega]", "\[Rule]", " ", 
         RowBox[{"0.01", "*", 
          RowBox[{"1.10", "^", "i"}]}]}]}], ",", 
       RowBox[{"{", 
        RowBox[{"i", ",", " ", "1", ",", " ", "100"}], "}"}]}], "]"}], " ", 
     "]"}]}], ";"}], "\[IndentingNewLine]"}], "\[IndentingNewLine]", 
 RowBox[{
  RowBox[{"gain0", "=", 
   RowBox[{
    RowBox[{"Abs", "[", 
     RowBox[{"abs", "/.", 
      RowBox[{"pt", "\[Rule]", "15"}]}], "]"}], "/.", 
    RowBox[{"\[Omega]", "\[Rule]", " ", "0"}]}]}], " ", 
  ";"}], "\[IndentingNewLine]", 
 RowBox[{
  RowBox[{
   RowBox[{"listpt15", " ", "=", " ", 
    RowBox[{"Evaluate", "[", 
     RowBox[{"Table", "[", 
      RowBox[{
       RowBox[{
        RowBox[{"{", 
         RowBox[{"\[Omega]", ",", " ", 
          RowBox[{
           FractionBox["abs", "gain0"], "/.", 
           RowBox[{"pt", "\[Rule]", "15"}]}]}], "}"}], "/.", 
        RowBox[{"\[Omega]", "\[Rule]", " ", 
         RowBox[{"0.01", "*", 
          RowBox[{"1.10", "^", "i"}]}]}]}], ",", 
       RowBox[{"{", 
        RowBox[{"i", ",", " ", "1", ",", " ", "100"}], "}"}]}], "]"}], " ", 
     "]"}]}], ";"}], "\[IndentingNewLine]"}], "\[IndentingNewLine]", 
 RowBox[{
  RowBox[{"gain0", "=", 
   RowBox[{
    RowBox[{"Abs", "[", 
     RowBox[{"abs", "/.", 
      RowBox[{"pt", "\[Rule]", "30"}]}], "]"}], "/.", 
    RowBox[{"\[Omega]", "\[Rule]", " ", "0"}]}]}], " ", 
  ";"}], "\[IndentingNewLine]", 
 RowBox[{
  RowBox[{
   RowBox[{"listpt30", " ", "=", " ", 
    RowBox[{"Evaluate", "[", 
     RowBox[{"Table", "[", 
      RowBox[{
       RowBox[{
        RowBox[{"{", 
         RowBox[{"\[Omega]", ",", " ", 
          RowBox[{
           FractionBox["abs", "gain0"], "/.", 
           RowBox[{"pt", "\[Rule]", "30"}]}]}], "}"}], "/.", 
        RowBox[{"\[Omega]", "\[Rule]", " ", 
         RowBox[{"0.01", "*", 
          RowBox[{"1.10", "^", "i"}]}]}]}], ",", 
       RowBox[{"{", 
        RowBox[{"i", ",", " ", "1", ",", " ", "100"}], "}"}]}], "]"}], " ", 
     "]"}]}], ";"}], "\[IndentingNewLine]"}], "\[IndentingNewLine]", 
 RowBox[{
  RowBox[{"gain0", "=", 
   RowBox[{
    RowBox[{"Abs", "[", 
     RowBox[{"abs", "/.", 
      RowBox[{"pt", "\[Rule]", "45"}]}], "]"}], "/.", 
    RowBox[{"\[Omega]", "\[Rule]", " ", "0"}]}]}], " ", 
  ";"}], "\[IndentingNewLine]", 
 RowBox[{
  RowBox[{
   RowBox[{"listpt45", " ", "=", " ", 
    RowBox[{"Evaluate", "[", 
     RowBox[{"Table", "[", 
      RowBox[{
       RowBox[{
        RowBox[{"{", 
         RowBox[{"\[Omega]", ",", " ", 
          RowBox[{
           FractionBox["abs", "gain0"], "/.", 
           RowBox[{"pt", "\[Rule]", "45"}]}]}], "}"}], "/.", 
        RowBox[{"\[Omega]", "\[Rule]", " ", 
         RowBox[{"0.01", "*", 
          RowBox[{"1.10", "^", "i"}]}]}]}], ",", 
       RowBox[{"{", 
        RowBox[{"i", ",", " ", "1", ",", " ", "100"}], "}"}]}], "]"}], " ", 
     "]"}]}], ";"}], "\[IndentingNewLine]"}], "\[IndentingNewLine]", 
 RowBox[{
  RowBox[{"gain0", "=", 
   RowBox[{
    RowBox[{"Abs", "[", 
     RowBox[{"abs", "/.", 
      RowBox[{"pt", "\[Rule]", "70"}]}], "]"}], "/.", 
    RowBox[{"\[Omega]", "\[Rule]", " ", "0"}]}]}], " ", 
  ";"}], "\[IndentingNewLine]", 
 RowBox[{
  RowBox[{"listpt70", " ", "=", " ", 
   RowBox[{"Evaluate", "[", 
    RowBox[{"Table", "[", 
     RowBox[{
      RowBox[{
       RowBox[{"{", 
        RowBox[{"\[Omega]", ",", " ", 
         RowBox[{
          FractionBox["abs", "gain0"], "/.", 
          RowBox[{"pt", "\[Rule]", "70"}]}]}], "}"}], "/.", 
       RowBox[{"\[Omega]", "\[Rule]", " ", 
        RowBox[{"0.01", "*", 
         RowBox[{"1.10", "^", "i"}]}]}]}], ",", 
      RowBox[{"{", 
       RowBox[{"i", ",", " ", "1", ",", " ", "100"}], "}"}]}], "]"}], " ", 
    "]"}]}], ";"}], "\[IndentingNewLine]", 
 RowBox[{
  RowBox[{"gain0", "=", 
   RowBox[{
    RowBox[{"Abs", "[", 
     RowBox[{"abs", "/.", 
      RowBox[{"pt", "\[Rule]", "100"}]}], "]"}], "/.", 
    RowBox[{"\[Omega]", "\[Rule]", " ", "0"}]}]}], " ", 
  ";"}], "\[IndentingNewLine]", 
 RowBox[{
  RowBox[{"listpt100", " ", "=", " ", 
   RowBox[{"Evaluate", "[", 
    RowBox[{"Table", "[", 
     RowBox[{
      RowBox[{
       RowBox[{"{", 
        RowBox[{"\[Omega]", ",", " ", 
         RowBox[{
          FractionBox["abs", "gain0"], "/.", 
          RowBox[{"pt", "\[Rule]", "100"}]}]}], "}"}], "/.", 
       RowBox[{"\[Omega]", "\[Rule]", " ", 
        RowBox[{"0.01", "*", 
         RowBox[{"1.10", "^", "i"}]}]}]}], ",", 
      RowBox[{"{", 
       RowBox[{"i", ",", " ", "1", ",", " ", "100"}], "}"}]}], "]"}], " ", 
    "]"}]}], ";"}], "\[IndentingNewLine]"}], "Input",
 CellChangeTimes->{{3.4990134035977497`*^9, 3.4990134047696247`*^9}, {
   3.4990135155352497`*^9, 3.4990135163321247`*^9}, {3.4990136954883747`*^9, 
   3.4990136964258747`*^9}, {3.4990139102227497`*^9, 
   3.4990139911914997`*^9}, {3.4990140533008747`*^9, 
   3.4990140966602497`*^9}, {3.4990141475821247`*^9, 
   3.4990143681602497`*^9}, {3.4990145084727497`*^9, 
   3.4990145143477497`*^9}, {3.4990153567696247`*^9, 
   3.4990153798477497`*^9}, {3.4990154464883747`*^9, 
   3.4990155144883747`*^9}, {3.4990156480508747`*^9, 3.4990157001446247`*^9}, 
   3.4990158760039997`*^9, {3.4990252437383747`*^9, 3.4990252838946247`*^9}, {
   3.4990256671133747`*^9, 3.4990257706446247`*^9}, {3.4990258073946247`*^9, 
   3.4990258248008747`*^9}, {3.4990265871602497`*^9, 
   3.4990266034414997`*^9}, {3.4990270281133747`*^9, 
   3.4990270365664997`*^9}, {3.4991937475209026`*^9, 3.499193747849847*^9}, {
   3.4991945611403904`*^9, 3.4991945914189024`*^9}, {3.4991951012351103`*^9, 
   3.4991951015953827`*^9}, {3.4991952605536547`*^9, 
   3.4991952608982625`*^9}, {3.499531281742625*^9, 3.4995313297895*^9}, {
   3.4995314411645*^9, 3.49953149632075*^9}, {3.499531529680125*^9, 
   3.49953166238325*^9}, {3.499534100242625*^9, 3.499534107305125*^9}, {
   3.500221177432375*^9, 3.500221186463625*^9}}],

Cell[CellGroupData[{

Cell[BoxData[{
 RowBox[{
  RowBox[{"gpt0", "=", 
   RowBox[{"ListLogLogPlot", "[", 
    RowBox[{"listpt0", ",", " ", 
     RowBox[{"PlotRange", "\[Rule]", 
      RowBox[{"{", 
       RowBox[{
        RowBox[{"{", 
         RowBox[{"0.1", ",", " ", "30"}], "}"}], ",", " ", "Automatic"}], 
       "}"}]}]}], "]"}]}], ";"}], "\[IndentingNewLine]", 
 RowBox[{
  RowBox[{"gpt15", "=", 
   RowBox[{"ListLogLogPlot", "[", 
    RowBox[{"listpt15", ",", " ", 
     RowBox[{"PlotRange", "\[Rule]", 
      RowBox[{"{", 
       RowBox[{
        RowBox[{"{", 
         RowBox[{"0.1", ",", " ", "30"}], "}"}], ",", " ", "Automatic"}], 
       "}"}]}]}], "]"}]}], ";"}], "\[IndentingNewLine]", 
 RowBox[{
  RowBox[{"gpt30", "=", 
   RowBox[{"ListLogLogPlot", "[", 
    RowBox[{"listpt30", ",", " ", 
     RowBox[{"PlotRange", "\[Rule]", 
      RowBox[{"{", 
       RowBox[{
        RowBox[{"{", 
         RowBox[{"0.1", ",", " ", "30"}], "}"}], ",", " ", "Automatic"}], 
       "}"}]}]}], "]"}]}], ";"}], "\[IndentingNewLine]", 
 RowBox[{
  RowBox[{"gpt45", "=", 
   RowBox[{"ListLogLogPlot", "[", 
    RowBox[{"listpt45", ",", " ", 
     RowBox[{"PlotRange", "\[Rule]", 
      RowBox[{"{", 
       RowBox[{
        RowBox[{"{", 
         RowBox[{"0.1", ",", " ", "30"}], "}"}], ",", " ", "Automatic"}], 
       "}"}]}]}], "]"}]}], ";"}], "\[IndentingNewLine]", 
 RowBox[{
  RowBox[{"gpt70", "=", 
   RowBox[{"ListLogLogPlot", "[", 
    RowBox[{"listpt70", ",", " ", 
     RowBox[{"PlotRange", "\[Rule]", 
      RowBox[{"{", 
       RowBox[{
        RowBox[{"{", 
         RowBox[{"0.1", ",", " ", "30"}], "}"}], ",", " ", "Automatic"}], 
       "}"}]}]}], "]"}]}], ";"}], "\[IndentingNewLine]", 
 RowBox[{"Show", "[", 
  RowBox[{
  "gpt0", ",", " ", "gpt15", ",", " ", "gpt30", ",", " ", "gpt45", ",", " ", 
   "gpt70"}], "]"}]}], "Input",
 CellChangeTimes->{{3.4991948294490466`*^9, 3.4991948768326464`*^9}, {
  3.4991949436082783`*^9, 3.4991950235260067`*^9}, {3.4991950537261987`*^9, 
  3.499195060962967*^9}}],

Cell[BoxData[
 GraphicsBox[{{{}, 
    {Hue[0.67, 0.6, 0.6], PointBox[CompressedData["
1:eJwVxXk81HkfAPCZYRgzpjEj8WLleEo9CmldbcfvJxlnOdaWSiF5WK17GYrK
UWxlHGuyxbI8RDGypUiZz3cdQ7GONS0ZImc1pWFcYfQ8+8f79TY4E+4ZSCIQ
CGf/759XAnoatagsRFe7Xzbi8EowEiWBSxVM5NqwR2Xh5mtBS5JS0xSbiW4N
6LyoTxoT3M0yaDk8qYbs29bWi89OCbhF+4S1KWqo6V7JiTgtiSCq+li7jqEa
4pqcy804KxVUn5/MJScxkDptO7HnpUwQ94vOrb7GDWgx/MiCPmFZYPvY49fi
FTpixTvt9KHKBTRRWnG4NR0tF1vIm7KJ8HK2sWz/j6poOqtgED9IhkLG/F3a
7zRUj2VRWU9UINjEuPrVRyoSN0tCBvUYYO7i96DcmIra/PPrE0UsWA2++Tgm
SAXNcn77s7Z9E7Re7WywK6WgQPsovahsHeCWkoD5RhnNAot1l68P3k02zSO6
yuiBlbzayHQLGIyGtfFPKCHp9MT+/pDtIJGXdlzIIyPHInmdzXUTeKQj7nYS
KaJvlYa+TR8xh0t7mCJNpiLqP6DWq/6bJTgecxiYPKyAvvBQ5i7jb4AVkzj0
8BoJna5t8TWowECc83A0qY2IVGelsZeN7KCs5t2EmyIR7Ryyr3Pd4QBhXXrv
dG0JiF5n+WeXsitEDFQO9q+uwyueRgVv3h0UN2qNR8fIYZFfWLCU7AV5bqkS
xqdVOJiXmEHo8Qbj61JZZfAK5Ph0hFxQOA0Coc+aw9gyjEuPt9YbnQEP0nPF
iZNLMOP43OmDLBAm9lvSL79cAJN0gpvzjRDgxBdrfOU2DwJNPb8l1QigPqJv
rm+fAwmLQxEGRUOhNN7I6+AsDAZoF9FjOODv3XlqlPMJsMWF2z8cT4C07tIw
rXMfIGXfOClIPwn47MRL7qffAYe5O23sfiqIGr/LSveYgrapz+vclXRYsTAt
RofGoZ3DbuvbygWDKqUHy9ajkEsl2tPNcoDLFlzxPzoIr5ecIhckPBBbhJf3
7hNBwchoZ0bwbfBk4zkp7E5YsN6qQHleBB8MS14GqCOQibSTn+n8Fzat6bXr
k4rganjFEYu5O9DoYOFQV1aD1RZ75BenVIKjg43f6pUW7PvcbfIyTg0ctTzH
zfDpwTIHX7BIVQ+B5tDwg27s39jT3PT0ucg6eOat4sLPHMLSKx4bTw8/BRvL
qtxCrzfYLl3T5JJkBExBX8p//CewK1Rm6OTFZpCwV6NMw6axQ/J/yQNmhNDa
bXhm8fx7bE6Fm7FJ/AIKvZ09BGkfsRMTyj83H+6GZ1IbfTtnKRbYy3gjMPoL
tj/q1CzvmcVo6rI7v3wSAS/ej0E7JsMOmR0+W04aANKBeaXw4XnMqWLHk25f
MUSQ0tf/CljEQo+W3Cslj8CQUGfR6v0SpnhbWIbi3oDT9fsfb0d8xvI9IraK
M8fhkZvd5PriCkbiT94ca50Ew439Q2cS1zCnO7tn3LXeQuZAiEiosI5hpaTG
+NT3sFqw3mF87QuWq3CSU678EWp3Pfd3SCfgWXN7//i66BO8Z/18Kt6FiOcl
uKy6bpkFgwWf45UbSHhz+fDnPy7PgXe/0XfDvST83wQr8dtxGXCfSN0ZPAV8
OdrTt8t1AVryG1xtvRXxbzQomgUNi7CSmOoYrUPGpfxOl7ydy2Dud+RQ2Wsy
LoEpI72SzxB0UAvvL1bCZabC7+9pr0LhlrG9KoHKOIn4WNbCWwORUpX13u0U
vP6GZD9dfR2o72K+DpVQ8Cmh3bR5zhew7cDMiqpVcLJxWjXnJwLi8FV29EZS
8VAese+qMxHxM/uMFCxp+I6E4W1mqiQ0EfmroeUyDTc43nrgVBcJaXsFbQ56
qopnZ+ffIGQrIA8rc+1bF+m4IIHKo3opojStVY0O2w34g5Jg0zBNMhKstDDl
igx8c8OLyc1iMpof4tLN2hm4fiLvhlqREuL5VqXW2KvhReyJJasAZfS7e3ay
U7kaHus5s3BlGwV12MZeHqMwcVb89dhZCQVN7z558UIIEy/XrxSH1qgg0hY8
YWMnE69IS/KV/khFuhpbz/NNWLjL6/7z4XtoyEaJGsfOZOFlN3Osx+U05LU0
EzMiZeGpjQX+9k2qKPxtX3Scpzo+2jWSlX2Vjq69qo9k1qrjka76jFbnDeh/
Z0ox8g==
      "]]}, {}}, {{}, 
    {Hue[0.67, 0.6, 0.6], PointBox[CompressedData["
1:eJwV0vs/1PkewPExZoaZMWbGJWS7UDmtzirrEqn9fqYYypZ4EFvaxKKTXXRx
z7rlknYJ2bJu6WHWlnuoiHl/EkruGbEh18o11LjNaNrOD6/H8x946bj7OXiS
SSTST1/6vxKPzjpNhgr2yI5tsfWfEQ6dn4aIv7kYCXyZKcYLwoYoWv1bPheP
3cjvjeoSC+9c02k4/IaDS07KDhTvWhUm5e5tqozh4JnBP1kDoTLh+RLnZ9q6
HLxltjKmwp8MJaFvrlOj2HiM458ld5QGwTe1M7rrlLEP2Y0X9JkBvPv22XkS
Fr5i2oZ+cuIAUxSf57ebhU86rU6dfaIKPQt1gn0XlfCV9keerZMakMMW32GW
M3HtQ02xxdxXcOYb/ZJ/ZhlYoErrtYrSAUNbt3sF+gzMPwK6uwy2gfTMH/cD
vOk4xDF8JffW19AY11pzIF8RT76MrlEg74SkfDJwRxSw4oIF06r+W3CpN3sy
tEEBM/N33PG8Zwo6w75Pi4/TMMNrex030AKmP+W3hN2g4vYB3g9dWQiqtPs7
DoooOL2iNs9VyxIizLkiDS4Fx68Xq62ztwEbZ+u+N4flMeu1o6eBz2FQCQgf
qEgk45rdVhlRLfbQn1oxHPVUDv926HvliTgnEJRNjttR5LDl696JE4zj4Nu+
aXIDj4Q7Jvavz4w4Bf59ha96pTJgqdfPxCh5AEVNc+xCwCe4kqJzpIruDTfs
Lk+z56Tg0Fm6QB3wAf2r8x8Lz0hA6fdTDm29/iBscl2zHl0BF6+4589dL4I9
uZkyfmIZ3FwHL81kBcP4PhNWZM8ixG49MvybMByCQvLUv7ITQ0mRqn73chQw
qlgbHz77AGnPeTPZFbGQMx+i57h/AdqypxmXjBLhtEvryeGgOQi56pYenZMM
8R35vpo+M7CjPNEonpsGxfzwiKM/TgI9nz/7QfoHiOqcriXYv4WOqx4qD0oy
QWJskIctx+CmeZFbTcEt0Cmi3VvZPQwmY86m05R8SOILY08fewU73bualBT/
hn5jv4KuvSKgPrasrmkrAgc+So3ht4JYR5+sYlEOM7q3ezxUMfRMHd8clloJ
69Y2PdtMzoXYa1bq8ZEPoc7a2PqBoIyo3z7b9l6rDmyszdyksQ2EBtMqYeOe
x3DMxCfpd9dO4keTm2FpDg3AtK75eUPgS2I0IXetf/gp1LrQbYuTB4gQhbDc
4vctYGZSdD3HcYQg3Y1WMtnfCVxhd4zX6XFCS3Z92E70Aqb50vMGvu8I4/sZ
oe2lPdDYoeu+FDpFPIq+uze1pw9yXA7ZC+NniUaSjVDPagBq5802Hzg0T8y5
Fi81rw3B9qpWjYLOBaJwz0JR49oIpIe4sZnOH4m4Ca1qofY4kL8T0/wGxYRg
jl6w6vIW/MkJshceS0Qz38BgpHwCBpq0l0ynlgkjI0Mp3jINB6+Wzv7pv0qs
fJbUjBTOQpXdgTeyJQmx6X3yXMeWedBV6x1wD18jzHl2lt+FLkBy31lRk7yM
6C/x91Tr+wDSLFmLfuJn4m5q+5rVXjFU7mo+bZ1AQpVX5CSjgkWYUkk7GWIr
h5pCM0011JZBZ9H1h0JlMiobPcz+Ou7Lh716ToNdZDT2F+VYkHQVkqrnj7LT
5VEDW2Em8IIUGjJrvue5UFBzuzlRNrsGkvDLNhe0qSh6NVNU+z8ZGLodsRS8
pqLgt4/XLN99Bu/9mqg3j4Y+tf01KrtHwjlbRy3ongqo74Uoo/u8HBbRinZb
bFdEpy55nqEakTFjMsDol2lFFBiKrMI/kjGvhdiZW0JHKe5ji/+plMdBxfQd
XecYSKBVLVq8SMHFyd168iZM1BxiWPfKhIrHz2Xrmqww0WbIUmtfouL1jt4b
vR8poZQXQ8PPH9Cwvanh+oxfWSiEyOntCFbA8ZpS9RaeMsq7a287ZK6IhZIG
7icKGwnOPn4lkyhi8UASa+czNoop9WozraXj9FNFl8usOIj0ZM+6lHAGLj+a
En2wgIMGfxlU0iSYuIUXGDmqyEW1jyKpPSQl/O7bE7+GneUiz1ty5I56JUze
ii6ptXKRr2ZZNT2WhTeobwst/kYFtcy/3BZrrYzNaIxgfrIKco6cuL2PwcaO
y+8DhuZVkG7p7bT/trGx30T3hWAHVZThxS/aasPBif88PMetVEV6vhGGjXc4
+F91qTTq
      "]]}, {}}, {{}, 
    {Hue[0.67, 0.6, 0.6], PointBox[CompressedData["
1:eJwBUQau+SFib1JlAgAAAGQAAAACAAAA+mPQvRgKEsA+hJ43oAn5vt9y679/
qBHARhEqv5tL/r7EgQbC5kYRwG/upVYdVAK/qZAhxE3lEMDEkri/ai0Gv46f
PMa0gxDA505MEJ3VCr9yrlfIGyIQwFo7rk4SPBC/rnrllAWBD8BIX/33x6QT
v3iYG5nTvQ7A4GG6urrEF79BtlGdofoNwBQPKOVhwhy/C9SHoW83DcBHREKE
I2Yhv9XxvaU9dAzAfiNSjlsNJb+eD/SpC7ELwJ8RhR7neCm/aC0qrtntCsCe
k7Rt+NEuvzFLYLKnKgrAqrZpSTKlMr/7aJa2dWcJwLEAzQE5jza/xYbMukOk
CMCJPSixg0s7v46kAr8R4QfAzLURnBODQL9YwjjD3x0HwO50i744+kO/IeBu
x61aBsCaRL+UaitIv+v9pMt7lwXArnyoZJ09Tb+1G9vPSdQEwPdMGu7yr1G/
fzkR1BcRBMBI4ozLk2VVv0hXR9jlTQPA83Orjw3iWb8SdX3cs4oCwGAUsjfe
Tl+/25Kz4IHHAcAupRB9De9iv6Ww6eRPBAHAgu6K1xfmZr9uzh/pHUEAwOAA
Ncv6sGu/cNir2tf7/r++76A2zL1wvwQUGONzdf2/nrrOhWE9dL+XT4TrD+/7
v0wAnbr+dni/Kovw86to+r8zZB55xZB9v77GXPxH4vi/+fhIVTbcgb9RAskE
5Fv3v7cXtcVTkoW/5D01DYDV9b/+yiR2YQuKv3d5oRUcT/S/nUaWlz1uj78K
tQ0euMjyv2e/MquC9JK/nvB5JlRC8b+klevnGtmWv2FYzF3gd++/GxlTefCE
m7+Hz6RuGGvsv454lOi6jqC/rUZ9f1Be6b8jTaL+EOejv9S9VZCIUea/Bjj0
k33kp7/6NC6hwETjv0HCcG1/o6y/IawGsvg34L/z2DVEFCKxv45GvoVhVtq/
nQBihgV1tL/bNG+n0TzUv0dR9fj1Xbi/UkZAkoNGzL/uTLfLlfG8v+wiotVj
E8C/yTQ907Uiwb8W/B/IIAKfvwKrR1KXN8S/vUc0R7elsD+gJoPY+cHHv0hH
OGD7hcQ/wBvP3pvLy79WNWuOjVzQP6GjPSF2LtC/C0e6bB121j9wF1Q3Rb7S
v7xYCUutj9w/LRMsdmyX1b84NayUnlThP8DLSUTYuti/Eb7Tg2Zh5D9PJ7ht
Hyjcv+tG+3Iubuc/36gAi4rd37/FzyJi9nrqPwwNizkZ7OG/nlhKUb6H7T9n
VpasGArkv7zwOCBDSvA/MB2A/W9G5r8otcwXp9DxP6Pe4LyLnui/lXlgDwtX
8z+0XKSJuA/rvwI+9AZv3fQ/Bnf+RD+X7b9wAoj+0mP2P2MbXQQ+GfC/3MYb
9jbq9z8IVbKid2/xv0mLr+2acPk/aKtumiTN8r+1T0Pl/vb6P40YTSg4MfS/
IhTX3GJ9/D8H0kDewZr1v4/YatTGA/4/L97pUu0I97/7nP7LKor/Px7bWsEA
e/i/tDDJYUeIAEBfSC39WvD5v+oSk115SwFAXm2kCXFo+78h9VxZqw4CQHm4
N47L4vy/WNcmVd3RAkDso05RBF/+v4658FAPlQNAF9UF1MPc/7/Em7pMQVgE
QEp2wI/frQDA+n2ESHMbBUABkZnm2m0BwDFgTkSl3gVA9jePJzguAsBnQhhA
16EGQK+cXD3f7gLAniTiOwllB0B6PDEsu68DwNQGrDc7KAhAPiW8nLlwBMAK
6XUzbesIQORn0IvKMQXAQcs/L5+uCUCbbfAf4PIFwHetCSvRcQpASG5npe6z
BsCtj9MmAzULQE7DxK/sdAfA5HGdIjX4C0BbYRdc0zUIwBpUZx5nuwxARQL7
qZ72CMBRNjEamX4NQJIvu9pNtwnAhxj7FctBDkBMTLa+43cKwL76xBH9BA9A
xCX602Y4C8D03I4NL8gPQOOSuhjh+AvAlV+shLBFEEBBjnp7X7kMwLFQkYJJ
pxBA3ASa4vB5DcDLQXaA4ggRQKC+e9ukOg7A5zJbfntqEUAfaDUZivsOwAIk
QHwUzBFA1Lky/Ky8D8AdFSV6rS0SQDumUDALPxDAOAYKeEaPEkBKI/5y5Z8Q
wFT37nXf8BJAFYWoZOUAEcBv6NNzeFITQLgwniYJYhHAitm4cRG0E0BuPapH
TcMRwDD+JxE=
      "]]}, {}}, {{}, 
    {Hue[0.67, 0.6, 0.6], PointBox[CompressedData["
1:eJwVx3k81PkfwPExM4aZccx30CpLUUvRdslV2e9nqBm65AiVWtLGL+VcZzlS
jh/NTPWrVKK0rKxjI5TC+7P9XD34ldY4czeEWVcm/Fz99vfH6/F8vPRPBzj9
RKVQKGf+7v8ueDdXabO4+Nnmcw2vvGnQFyyD2CcEjusZNOKGKUHNZcbrYT6B
17Y9Ygu8VSDvun7NoSEOfqU5syF3MwGih3vqSq9w8HrNovD+ek0ILnJr0DHg
4EeduhnTG1ZDUdTQLcXL6thWtEWYel4PIu7q3GupUsNyiX+E3McAeOWOGVkL
qthv2Uv/4D5DYEuSsgIsVLGVL/Q6fTaG1umqHOufVbCmKI93+NA2yFSX57GL
2bjiVWZuQIUp+H5vXNQ5zsJbexTj/XssYPsBz5JcYxZODG/s7+jbA4u+d8pD
fZjY+fl9n9xwHtQmNr20zVbGm/aLk7UN9oEomwrEgBI2GhsMcrlhD+6vLf/d
p6uE31SUnRFOHAb9fv/6wuMM3JsaHVFX5gSy5ezGi2mKmOvvdsz6sSuU6Xx4
Zy+hY+cR8S9fPU9ArBUh+Yb4+0sWjn4ReYKdm6Bj6BANByp0nJtjnAFuaHT3
sxQqdrFsyw6x9IUPN5/1X65XwBpoVfGw/QXIeToqdaAr4Mn6NxOtpUHg/3bt
qC6Pgg9wvItqfUIhsCO/q31xBWKvn4+z64sEuqb2x5DQZSgsGui+bxsLaQ5X
ZeqTi3D2t7fXIgfjwTh1aibfdwGWKhVVLr1NhOo6jyXB4DxEs6pFFsmp4Eh9
Q5eemINOjl6+3YPrILU2U41r/QJHCmKtKMq3IDwyS+tbBzmEi01Lu9bfBVaZ
qt6Lhs/QbeVx6x9EBmRORRq62EzDGPUeT3YxC7zcm072h0/CmrgeoTU1B5Le
Zftr+/0FoPi4uNgsDwr50bFHTo3CQUP5cItpEUiqjl5PdhyGkZKHNwfUSmBh
55YsvPcjmKeL+ErXykC/gFEyb9EPNh5M6aacChDxqxO8XLtAeDc4RRBQDR92
BuS+3yMBKiXtFJ3yGpz46OYVfhNMahW4JZrXwl8Gj1u9NTCE1Xv/nDDUAKuW
1jasoz6Et9eWCL9V/4EqwU7B85yn5LGQCZ3bI81gJ7D0XEyoIVuTjr8fELaA
q5mfSOjRTI73yOynLrUBW/DyvG5YG/mtBmParrwTKt2ZBwrF3eRMv72dnlUP
WJoV3Mp0GSAllN7iwsv9QFS3XDnrJSV1N5fskiYPgoy/GLzF/xOZYDOrt+6p
FGrfGZyejRojKf+MKZ6TD0Om+37H6qRxcrWrZGOjyyhUTlmus90/Rd6NF/7y
sUkGG8uavsltniaFCdumhccn4HakpzrbbYZcHf9VlhY9BdQf5IyAHjlZ3W0L
Jm3TEEhNXvnTe5YMuleRN2g2A911OrPmY3OkXR4v80W6HOxTfx+/H/hf0m/Q
mlbHmIUyB9uhldkF0jmbZJJhc2Cg2d59OnqJZD7pIYJH50HccU5SR1sh2/84
ebX2xwVYfLDSaJzylQwUR7qXdSxC6bY3XoJkClKg5qc2Oy/DGPdfJyMPKCDK
qZLs8uYV0P/icSxfjYqkxExhihEFu7cbHu15T0Uhv6ftcv5EwaKKqSPqt2mI
2vF55E6uAq5Jf3mQ505HDmt5vbt9qXgh+qpdiI4i2tY7Um6yiYa3ex7em9Or
iMQfdg85jdGwj402as9ioEC+zORRPh1nbhjczfxJCQm7LHbSLyhiCaPAYvdG
ZTT7630UtIWBWaOhphdkyqjB1XG5a5KBeY3k1odFTDSgkh5oXqyEwwuZJu+D
WMidZqISFayMC8UthjQzNpKrfunLMGViaVCGgdk8G82k3ZSly5l4jYuPns8r
FZT5Z2diYBkLO5pvX3MvRhXFnNWSrAlj4yTtRa1GnhraNSQyyjBXwdULNcQy
XR2N7/1t//KsCpZ3i1S3NqijJJtNsXufq+LbPxZcfbqPgxRn/jCJDVfDxUdu
xNvnchA9w9io0kIdN/LC4gaVCaQf1PSEPa+OP+04EXPxHIHCRKbLP3hwMHUD
uqTZRCBVl/XsG5UcrKv1XVTh91wUlRO1g6pLYEsGK4Iv5qIH+XHSO9EEdpmb
CO2b4qJdn85cc+wlcMBIS0iEkwaK4bYk7yC5OKXzRRBRqoEsuo+etHzExf8D
kCQnWw==
      "]]}, {}}, {{}, 
    {Hue[0.67, 0.6, 0.6], PointBox[CompressedData["
1:eJwVxXs41PkeAGDGGMwYc0FExBRr7anMluhp8vuJSE65hGhiB0c8te4UUlaE
ByGUtGFZjhxm1iUpMZ+va1rzHGQk1yZJK12ocdkZtLt/vM9rHBDuHkRQUFD4
z9/+WRY42K5LZqKD8efZ6RQGvIxagKR7DFT/O5MgKtOC7mRS55wDA7Vs9E5H
SXWhJs+4+/gbOno82uM6zTaEnDJO7/0UOmqqSKfH2rMgSnCqT59FRzYpJkQf
PVMQJLwpVE6mofv9d1q5QnOIu61fPNyugRwHi7Ond1mA7QO3knIZFT13yVs6
W7AXKOL08nArKtLOuJl/7jcrGFlqrzoUo46yD2R57LrHgVKatIbSQEFeH4wG
ZJ62ELLLXDD2gYyWE2cWuX/aA9uZ11htTkZOXUdtqTwnkIfcehAbrIZmdrR9
XWo8AT1pola7SlWURdfc03rDHXIqCcB4pYJiIudjKi94gXendddLAxV0a/lL
p8O/uGAsCXvCP01CQo3FUO1wHixsVPZfKlJGD60Vj4RJAqFZf2LASUxEdU98
FF6qhUDSAYZYh0FEeU06/J8ZoXD0lOOLN8eVUCm7106cHwnM2MuTTZkERK5/
8bTRJhYm8pskyU8U0bPprB0N/Hioqp+fdSEqov2VKz0dKkkQ9v/t8wa2Cog9
Z1HmL7wKES9qx0flm1Bv+J4nq0gDopbu6+jYDdii4Tk7eDILilxSF2if5CBJ
u1bTkZgH5lmLX2pDZDDB3b9Xf6YAhL1n1h1n1sB1NFPHb6UI3AhPibPcVXif
9d2xufG7MHvIkvrTyDJwdErGXLnlcDG+XHubixQyt+3keExUArmZaviw7zO0
8+rdeCo1ULoYb+pxeAninJ5vnVrng7+3yFdy8RMMFGx5FvCxAdIHKsN0z7+H
NZs2cVdQM/AdLie5+s1D9jMDP/e4RyBu98zLcJsDQUnzOOGgEGT7dpcj+9eg
Lqz8pv1VBxjXkRrXrCQQ2jjFEWj2QI6D8Jq/1zjQJkVXWtr7YGJfePUQRwwl
OS6FJ+ZF4O6A56c4iOCwfhWBMzAI71kVI4GaCN52mp6qihyGLevb+4wIZbCl
S9TQ7fsc2h33ObZU1WMtZb67LQrH4KijNU9+rRtz1iz+/I3WFHhZns+5fmYQ
4ygdmBoKlQDFsfVHgwvPMZNl+vHH0TPQ5q3mzM+dxP5Y6f7cUTwL1pZ1haUe
r7Ce60U7k6bmgCEcTjnrP4vxaPMTHpx5WHCQR+0Oe4tJZdsns5sWoGeAFbCS
8A47GbRaH41/hFLvY27C9A/YO6Vvt1pFLELborWR3bFFbLNZ6VZq3xKYNYt0
qgeXsI+JbFA0+wI343k0yqkvGCmtXFhzXQoEGykpfEqKrUX52BWuLUMEIWPz
WeAKpk/VfisNXoXJXv2V/e9WsfOvub9snVgDp6zfPtyJ+BOLuFBQFuImg2YX
uzebKzKsOmGHxPd3ObC0RicDLq9jeopQkXFkA3JfnBP3Km1irB8/STM6N0F+
d7PfPPMrlqDiLEgzUkD3LZ76O2Yo4JnJ6qdDJAroHbPAN95ZEa81iTAU/aKI
jJfP+NRqEPARebb0tj8BeY+aek4NEfC7ZVGhj1hKKOfRoivtphL+OLePrD+r
hLp/bv23rTcRdyDfFvCriEh2OfVotL4yru2TYxQYrIzYvBP2VdPK+EhtYvXu
b0ko+LAuPlpOwseGMh4QF0iodOfMQbUgFXzjqodgvE4FiUl1VgfNVHHPUZum
/4apIvJ87N7QBVWc3VN95wcLNWTbj+0pE6jh3JO5S+tLaugiX+27oUgynk9t
NbzYREb83GFTJUsK/ivHtfxJDAXNRpawLNcoeMANj3PzlupIzyPYMPixOt7m
p+c8tqKO3Paz9YqvUPGNGrvQWy1UlK4r1+631cC7TMs6WXEaSCjrZmwQabjZ
ryZeKdY0JJ3Moe7po+HRNUVBaI2Gbv5Ql1p/hI53pCUXRZ2howbXG1edqun4
4VVJU1IbHfXbXvhpRpWBj1hS2LnbGOjt99wrl84x8NP2I/J7iQxE2IknaokY
eBPtrEA8yUAG2iYJ/F1M/AZxmrD1EBNZk8hxDrlMvCL1uv+lEibyWP0Y+3KR
iQtY24u+bjBR+B/D0XHumvhK/b6Waj9NlDn2MJJxXxO/9L8GsxjQRH8BMX0u
+Q==
      "]]}, {}}},
  AspectRatio->NCache[GoldenRatio^(-1), 0.6180339887498948],
  Axes->True,
  AxesOrigin->{-2.3025850929940455`, -3.786508672879386},
  FrameTicks->{{{{0, 
       FormBox[
        TagBox[
         InterpretationBox["\"1.00\"", 1., AutoDelete -> True], 
         NumberForm[#, {
           DirectedInfinity[1], 2}, NumberPadding -> {"", "0"}]& ], 
        TraditionalForm]}, {
       NCache[-Log[2], -0.6931471805599453], 
       FormBox[
        TagBox[
         InterpretationBox["\"0.50\"", 0.5, AutoDelete -> True], 
         NumberForm[#, {
           DirectedInfinity[1], 2}, NumberPadding -> {"", "0"}]& ], 
        TraditionalForm]}, {
       NCache[
        Log[2], 0.6931471805599453], 
       FormBox[
        TagBox[
         InterpretationBox["\"2.00\"", 2., AutoDelete -> True], 
         NumberForm[#, {
           DirectedInfinity[1], 2}, NumberPadding -> {"", "0"}]& ], 
        TraditionalForm]}, {
       NCache[-Log[5], -1.6094379124341003`], 
       FormBox[
        TagBox[
         InterpretationBox["\"0.20\"", 0.2, AutoDelete -> True], 
         NumberForm[#, {
           DirectedInfinity[1], 2}, NumberPadding -> {"", "0"}]& ], 
        TraditionalForm]}, {
       NCache[
        Log[5], 1.6094379124341003`], 
       FormBox[
        TagBox[
         InterpretationBox["\"5.00\"", 5., AutoDelete -> True], 
         NumberForm[#, {
           DirectedInfinity[1], 2}, NumberPadding -> {"", "0"}]& ], 
        TraditionalForm]}, {
       NCache[-Log[10], -2.302585092994046], 
       FormBox[
        TagBox[
         InterpretationBox["\"0.10\"", 0.1, AutoDelete -> True], 
         NumberForm[#, {
           DirectedInfinity[1], 2}, NumberPadding -> {"", "0"}]& ], 
        TraditionalForm]}, {
       NCache[-Log[20], -2.995732273553991], 
       FormBox[
        TagBox[
         InterpretationBox["\"0.05\"", 0.05, AutoDelete -> True], 
         NumberForm[#, {
           DirectedInfinity[1], 2}, NumberPadding -> {"", "0"}]& ], 
        TraditionalForm]}, {
       NCache[-Log[50], -3.912023005428146], 
       FormBox[
        TagBox[
         InterpretationBox["\"0.02\"", 0.02, AutoDelete -> True], 
         NumberForm[#, {
           DirectedInfinity[1], 2}, NumberPadding -> {"", "0"}]& ], 
        TraditionalForm]}, {
       NCache[-Log[100], -4.605170185988092], 
       FormBox[
        TagBox[
         InterpretationBox["\"0.01\"", 0.01, AutoDelete -> True], 
         NumberForm[#, {
           DirectedInfinity[1], 2}, NumberPadding -> {"", "0"}]& ], 
        TraditionalForm]}, {-3.506557897319982, 
       FormBox["\" \"", TraditionalForm], {0.00375, 0.}, {
        Thickness[0.001]}}, {-3.2188758248682006`, 
       FormBox["\" \"", TraditionalForm], {0.00375, 0.}, {
        Thickness[0.001]}}, {-2.8134107167600364`, 
       FormBox["\" \"", TraditionalForm], {0.00375, 0.}, {
        Thickness[0.001]}}, {-2.6592600369327783`, 
       FormBox["\" \"", TraditionalForm], {0.00375, 0.}, {
        Thickness[0.001]}}, {-2.5257286443082556`, 
       FormBox["\" \"", TraditionalForm], {0.00375, 0.}, {
        Thickness[0.001]}}, {-2.4079456086518722`, 
       FormBox["\" \"", TraditionalForm], {0.00375, 0.}, {
        Thickness[0.001]}}, {-1.2039728043259361`, 
       FormBox["\" \"", TraditionalForm], {0.00375, 0.}, {
        Thickness[0.001]}}, {-0.916290731874155, 
       FormBox["\" \"", TraditionalForm], {0.00375, 0.}, {
        Thickness[0.001]}}, {-0.5108256237659907, 
       FormBox["\" \"", TraditionalForm], {0.00375, 0.}, {
        Thickness[0.001]}}, {-0.35667494393873245`, 
       FormBox["\" \"", TraditionalForm], {0.00375, 0.}, {
        Thickness[0.001]}}, {-0.2231435513142097, 
       FormBox["\" \"", TraditionalForm], {0.00375, 0.}, {
        Thickness[0.001]}}, {-0.10536051565782628`, 
       FormBox["\" \"", TraditionalForm], {0.00375, 0.}, {
        Thickness[0.001]}}, {1.0986122886681098`, 
       FormBox["\" \"", TraditionalForm], {0.00375, 0.}, {
        Thickness[0.001]}}, {1.3862943611198906`, 
       FormBox["\" \"", TraditionalForm], {0.00375, 0.}, {
        Thickness[0.001]}}}, {{0, 
       FormBox["\" \"", TraditionalForm]}, {
       NCache[-Log[2], -0.6931471805599453], 
       FormBox["\" \"", TraditionalForm]}, {
       NCache[
        Log[2], 0.6931471805599453], 
       FormBox["\" \"", TraditionalForm]}, {
       NCache[-Log[5], -1.6094379124341003`], 
       FormBox["\" \"", TraditionalForm]}, {
       NCache[
        Log[5], 1.6094379124341003`], 
       FormBox["\" \"", TraditionalForm]}, {
       NCache[-Log[10], -2.302585092994046], 
       FormBox["\" \"", TraditionalForm]}, {
       NCache[-Log[20], -2.995732273553991], 
       FormBox["\" \"", TraditionalForm]}, {
       NCache[-Log[50], -3.912023005428146], 
       FormBox["\" \"", TraditionalForm]}, {
       NCache[-Log[100], -4.605170185988092], 
       FormBox["\" \"", TraditionalForm]}, {-3.506557897319982, 
       FormBox["\" \"", TraditionalForm], {0.00375, 0.}, {
        Thickness[0.001]}}, {-3.2188758248682006`, 
       FormBox["\" \"", TraditionalForm], {0.00375, 0.}, {
        Thickness[0.001]}}, {-2.8134107167600364`, 
       FormBox["\" \"", TraditionalForm], {0.00375, 0.}, {
        Thickness[0.001]}}, {-2.6592600369327783`, 
       FormBox["\" \"", TraditionalForm], {0.00375, 0.}, {
        Thickness[0.001]}}, {-2.5257286443082556`, 
       FormBox["\" \"", TraditionalForm], {0.00375, 0.}, {
        Thickness[0.001]}}, {-2.4079456086518722`, 
       FormBox["\" \"", TraditionalForm], {0.00375, 0.}, {
        Thickness[0.001]}}, {-1.2039728043259361`, 
       FormBox["\" \"", TraditionalForm], {0.00375, 0.}, {
        Thickness[0.001]}}, {-0.916290731874155, 
       FormBox["\" \"", TraditionalForm], {0.00375, 0.}, {
        Thickness[0.001]}}, {-0.5108256237659907, 
       FormBox["\" \"", TraditionalForm], {0.00375, 0.}, {
        Thickness[0.001]}}, {-0.35667494393873245`, 
       FormBox["\" \"", TraditionalForm], {0.00375, 0.}, {
        Thickness[0.001]}}, {-0.2231435513142097, 
       FormBox["\" \"", TraditionalForm], {0.00375, 0.}, {
        Thickness[0.001]}}, {-0.10536051565782628`, 
       FormBox["\" \"", TraditionalForm], {0.00375, 0.}, {
        Thickness[0.001]}}, {1.0986122886681098`, 
       FormBox["\" \"", TraditionalForm], {0.00375, 0.}, {
        Thickness[0.001]}}, {1.3862943611198906`, 
       FormBox["\" \"", TraditionalForm], {0.00375, 0.}, {
        Thickness[0.001]}}}}, {{{0, 
       FormBox[
        TagBox[
         InterpretationBox["\"1.0\"", 1., AutoDelete -> True], 
         NumberForm[#, {
           DirectedInfinity[1], 1}, NumberPadding -> {"", "0"}]& ], 
        TraditionalForm]}, {
       NCache[-Log[2], -0.6931471805599453], 
       FormBox[
        TagBox[
         InterpretationBox["\"0.5\"", 0.5, AutoDelete -> True], 
         NumberForm[#, {
           DirectedInfinity[1], 1}, NumberPadding -> {"", "0"}]& ], 
        TraditionalForm]}, {
       NCache[
        Log[2], 0.6931471805599453], 
       FormBox[
        TagBox[
         InterpretationBox["\"2.0\"", 2., AutoDelete -> True], 
         NumberForm[#, {
           DirectedInfinity[1], 1}, NumberPadding -> {"", "0"}]& ], 
        TraditionalForm]}, {
       NCache[-Log[5], -1.6094379124341003`], 
       FormBox[
        TagBox[
         InterpretationBox["\"0.2\"", 0.2, AutoDelete -> True], 
         NumberForm[#, {
           DirectedInfinity[1], 1}, NumberPadding -> {"", "0"}]& ], 
        TraditionalForm]}, {
       NCache[
        Log[5], 1.6094379124341003`], 
       FormBox[
        TagBox[
         InterpretationBox["\"5.0\"", 5., AutoDelete -> True], 
         NumberForm[#, {
           DirectedInfinity[1], 1}, NumberPadding -> {"", "0"}]& ], 
        TraditionalForm]}, {
       NCache[-Log[10], -2.302585092994046], 
       FormBox[
        TagBox[
         InterpretationBox["\"0.1\"", 0.1, AutoDelete -> True], 
         NumberForm[#, {
           DirectedInfinity[1], 1}, NumberPadding -> {"", "0"}]& ], 
        TraditionalForm]}, {
       NCache[
        Log[10], 2.302585092994046], 
       FormBox[
        TagBox[
         InterpretationBox["\"10.0\"", 10., AutoDelete -> True], 
         NumberForm[#, {
           DirectedInfinity[1], 1}, NumberPadding -> {"", "0"}]& ], 
        TraditionalForm]}, {
       NCache[
        Log[20], 2.995732273553991], 
       FormBox[
        TagBox[
         InterpretationBox["\"20.0\"", 20., AutoDelete -> True], 
         NumberForm[#, {
           DirectedInfinity[1], 1}, NumberPadding -> {"", "0"}]& ], 
        TraditionalForm]}, {
       NCache[
        Log[50], 3.912023005428146], 
       FormBox[
        TagBox[
         InterpretationBox["\"50.0\"", 50., AutoDelete -> True], 
         NumberForm[#, {
           DirectedInfinity[1], 1}, NumberPadding -> {"", "0"}]& ], 
        TraditionalForm]}, {-1.2039728043259361`, 
       FormBox["\" \"", TraditionalForm], {0.00375, 0.}, {
        Thickness[0.001]}}, {-0.916290731874155, 
       FormBox["\" \"", TraditionalForm], {0.00375, 0.}, {
        Thickness[0.001]}}, {-0.5108256237659907, 
       FormBox["\" \"", TraditionalForm], {0.00375, 0.}, {
        Thickness[0.001]}}, {-0.35667494393873245`, 
       FormBox["\" \"", TraditionalForm], {0.00375, 0.}, {
        Thickness[0.001]}}, {-0.2231435513142097, 
       FormBox["\" \"", TraditionalForm], {0.00375, 0.}, {
        Thickness[0.001]}}, {-0.10536051565782628`, 
       FormBox["\" \"", TraditionalForm], {0.00375, 0.}, {
        Thickness[0.001]}}, {1.0986122886681098`, 
       FormBox["\" \"", TraditionalForm], {0.00375, 0.}, {
        Thickness[0.001]}}, {1.3862943611198906`, 
       FormBox["\" \"", TraditionalForm], {0.00375, 0.}, {
        Thickness[0.001]}}, {1.791759469228055, 
       FormBox["\" \"", TraditionalForm], {0.00375, 0.}, {
        Thickness[0.001]}}, {1.9459101490553132`, 
       FormBox["\" \"", TraditionalForm], {0.00375, 0.}, {
        Thickness[0.001]}}, {2.0794415416798357`, 
       FormBox["\" \"", TraditionalForm], {0.00375, 0.}, {
        Thickness[0.001]}}, {2.1972245773362196`, 
       FormBox["\" \"", TraditionalForm], {0.00375, 0.}, {
        Thickness[0.001]}}, {3.4011973816621555`, 
       FormBox["\" \"", TraditionalForm], {0.00375, 0.}, {
        Thickness[0.001]}}, {3.6888794541139363`, 
       FormBox["\" \"", TraditionalForm], {0.00375, 0.}, {
        Thickness[0.001]}}}, {{0, 
       FormBox["\" \"", TraditionalForm]}, {
       NCache[-Log[2], -0.6931471805599453], 
       FormBox["\" \"", TraditionalForm]}, {
       NCache[
        Log[2], 0.6931471805599453], 
       FormBox["\" \"", TraditionalForm]}, {
       NCache[-Log[5], -1.6094379124341003`], 
       FormBox["\" \"", TraditionalForm]}, {
       NCache[
        Log[5], 1.6094379124341003`], 
       FormBox["\" \"", TraditionalForm]}, {
       NCache[-Log[10], -2.302585092994046], 
       FormBox["\" \"", TraditionalForm]}, {
       NCache[
        Log[10], 2.302585092994046], 
       FormBox["\" \"", TraditionalForm]}, {
       NCache[
        Log[20], 2.995732273553991], 
       FormBox["\" \"", TraditionalForm]}, {
       NCache[
        Log[50], 3.912023005428146], 
       FormBox["\" \"", TraditionalForm]}, {-1.2039728043259361`, 
       FormBox["\" \"", TraditionalForm], {0.00375, 0.}, {
        Thickness[0.001]}}, {-0.916290731874155, 
       FormBox["\" \"", TraditionalForm], {0.00375, 0.}, {
        Thickness[0.001]}}, {-0.5108256237659907, 
       FormBox["\" \"", TraditionalForm], {0.00375, 0.}, {
        Thickness[0.001]}}, {-0.35667494393873245`, 
       FormBox["\" \"", TraditionalForm], {0.00375, 0.}, {
        Thickness[0.001]}}, {-0.2231435513142097, 
       FormBox["\" \"", TraditionalForm], {0.00375, 0.}, {
        Thickness[0.001]}}, {-0.10536051565782628`, 
       FormBox["\" \"", TraditionalForm], {0.00375, 0.}, {
        Thickness[0.001]}}, {1.0986122886681098`, 
       FormBox["\" \"", TraditionalForm], {0.00375, 0.}, {
        Thickness[0.001]}}, {1.3862943611198906`, 
       FormBox["\" \"", TraditionalForm], {0.00375, 0.}, {
        Thickness[0.001]}}, {1.791759469228055, 
       FormBox["\" \"", TraditionalForm], {0.00375, 0.}, {
        Thickness[0.001]}}, {1.9459101490553132`, 
       FormBox["\" \"", TraditionalForm], {0.00375, 0.}, {
        Thickness[0.001]}}, {2.0794415416798357`, 
       FormBox["\" \"", TraditionalForm], {0.00375, 0.}, {
        Thickness[0.001]}}, {2.1972245773362196`, 
       FormBox["\" \"", TraditionalForm], {0.00375, 0.}, {
        Thickness[0.001]}}, {3.4011973816621555`, 
       FormBox["\" \"", TraditionalForm], {0.00375, 0.}, {
        Thickness[0.001]}}, {3.6888794541139363`, 
       FormBox["\" \"", TraditionalForm], {0.00375, 0.}, {
        Thickness[0.001]}}}}},
  GridLines->{None, None},
  Method->{},
  PlotRange->{{-2.3025850929940455`, 
   3.4011973816621555`}, {-3.786508672879386, 0.}},
  PlotRangeClipping->True,
  PlotRangePadding->{Automatic, 
    Scaled[0.02]},
  Ticks->{{{0, 
      FormBox[
       TagBox[
        InterpretationBox["\"1.0\"", 1., AutoDelete -> True], NumberForm[#, {
          DirectedInfinity[1], 1}, NumberPadding -> {"", "0"}]& ], 
       TraditionalForm]}, {
      NCache[-Log[2], -0.6931471805599453], 
      FormBox[
       TagBox[
        InterpretationBox["\"0.5\"", 0.5, AutoDelete -> True], 
        NumberForm[#, {
          DirectedInfinity[1], 1}, NumberPadding -> {"", "0"}]& ], 
       TraditionalForm]}, {
      NCache[
       Log[2], 0.6931471805599453], 
      FormBox[
       TagBox[
        InterpretationBox["\"2.0\"", 2., AutoDelete -> True], NumberForm[#, {
          DirectedInfinity[1], 1}, NumberPadding -> {"", "0"}]& ], 
       TraditionalForm]}, {
      NCache[-Log[5], -1.6094379124341003`], 
      FormBox[
       TagBox[
        InterpretationBox["\"0.2\"", 0.2, AutoDelete -> True], 
        NumberForm[#, {
          DirectedInfinity[1], 1}, NumberPadding -> {"", "0"}]& ], 
       TraditionalForm]}, {
      NCache[
       Log[5], 1.6094379124341003`], 
      FormBox[
       TagBox[
        InterpretationBox["\"5.0\"", 5., AutoDelete -> True], NumberForm[#, {
          DirectedInfinity[1], 1}, NumberPadding -> {"", "0"}]& ], 
       TraditionalForm]}, {
      NCache[-Log[10], -2.302585092994046], 
      FormBox[
       TagBox[
        InterpretationBox["\"0.1\"", 0.1, AutoDelete -> True], 
        NumberForm[#, {
          DirectedInfinity[1], 1}, NumberPadding -> {"", "0"}]& ], 
       TraditionalForm]}, {
      NCache[
       Log[10], 2.302585092994046], 
      FormBox[
       TagBox[
        InterpretationBox["\"10.0\"", 10., AutoDelete -> True], 
        NumberForm[#, {
          DirectedInfinity[1], 1}, NumberPadding -> {"", "0"}]& ], 
       TraditionalForm]}, {
      NCache[
       Log[20], 2.995732273553991], 
      FormBox[
       TagBox[
        InterpretationBox["\"20.0\"", 20., AutoDelete -> True], 
        NumberForm[#, {
          DirectedInfinity[1], 1}, NumberPadding -> {"", "0"}]& ], 
       TraditionalForm]}, {
      NCache[
       Log[50], 3.912023005428146], 
      FormBox[
       TagBox[
        InterpretationBox["\"50.0\"", 50., AutoDelete -> True], 
        NumberForm[#, {
          DirectedInfinity[1], 1}, NumberPadding -> {"", "0"}]& ], 
       TraditionalForm]}, {-1.2039728043259361`, 
      FormBox["\" \"", TraditionalForm], {0.00375, 0.}, {
       Thickness[0.001]}}, {-0.916290731874155, 
      FormBox["\" \"", TraditionalForm], {0.00375, 0.}, {
       Thickness[0.001]}}, {-0.5108256237659907, 
      FormBox["\" \"", TraditionalForm], {0.00375, 0.}, {
       Thickness[0.001]}}, {-0.35667494393873245`, 
      FormBox["\" \"", TraditionalForm], {0.00375, 0.}, {
       Thickness[0.001]}}, {-0.2231435513142097, 
      FormBox["\" \"", TraditionalForm], {0.00375, 0.}, {
       Thickness[0.001]}}, {-0.10536051565782628`, 
      FormBox["\" \"", TraditionalForm], {0.00375, 0.}, {
       Thickness[0.001]}}, {1.0986122886681098`, 
      FormBox["\" \"", TraditionalForm], {0.00375, 0.}, {
       Thickness[0.001]}}, {1.3862943611198906`, 
      FormBox["\" \"", TraditionalForm], {0.00375, 0.}, {
       Thickness[0.001]}}, {1.791759469228055, 
      FormBox["\" \"", TraditionalForm], {0.00375, 0.}, {
       Thickness[0.001]}}, {1.9459101490553132`, 
      FormBox["\" \"", TraditionalForm], {0.00375, 0.}, {
       Thickness[0.001]}}, {2.0794415416798357`, 
      FormBox["\" \"", TraditionalForm], {0.00375, 0.}, {
       Thickness[0.001]}}, {2.1972245773362196`, 
      FormBox["\" \"", TraditionalForm], {0.00375, 0.}, {
       Thickness[0.001]}}, {3.4011973816621555`, 
      FormBox["\" \"", TraditionalForm], {0.00375, 0.}, {
       Thickness[0.001]}}, {3.6888794541139363`, 
      FormBox["\" \"", TraditionalForm], {0.00375, 0.}, {
       Thickness[0.001]}}}, {{0, 
      FormBox[
       TagBox[
        InterpretationBox["\"1.00\"", 1., AutoDelete -> True], 
        NumberForm[#, {
          DirectedInfinity[1], 2}, NumberPadding -> {"", "0"}]& ], 
       TraditionalForm]}, {
      NCache[-Log[2], -0.6931471805599453], 
      FormBox[
       TagBox[
        InterpretationBox["\"0.50\"", 0.5, AutoDelete -> True], 
        NumberForm[#, {
          DirectedInfinity[1], 2}, NumberPadding -> {"", "0"}]& ], 
       TraditionalForm]}, {
      NCache[
       Log[2], 0.6931471805599453], 
      FormBox[
       TagBox[
        InterpretationBox["\"2.00\"", 2., AutoDelete -> True], 
        NumberForm[#, {
          DirectedInfinity[1], 2}, NumberPadding -> {"", "0"}]& ], 
       TraditionalForm]}, {
      NCache[-Log[5], -1.6094379124341003`], 
      FormBox[
       TagBox[
        InterpretationBox["\"0.20\"", 0.2, AutoDelete -> True], 
        NumberForm[#, {
          DirectedInfinity[1], 2}, NumberPadding -> {"", "0"}]& ], 
       TraditionalForm]}, {
      NCache[
       Log[5], 1.6094379124341003`], 
      FormBox[
       TagBox[
        InterpretationBox["\"5.00\"", 5., AutoDelete -> True], 
        NumberForm[#, {
          DirectedInfinity[1], 2}, NumberPadding -> {"", "0"}]& ], 
       TraditionalForm]}, {
      NCache[-Log[10], -2.302585092994046], 
      FormBox[
       TagBox[
        InterpretationBox["\"0.10\"", 0.1, AutoDelete -> True], 
        NumberForm[#, {
          DirectedInfinity[1], 2}, NumberPadding -> {"", "0"}]& ], 
       TraditionalForm]}, {
      NCache[-Log[20], -2.995732273553991], 
      FormBox[
       TagBox[
        InterpretationBox["\"0.05\"", 0.05, AutoDelete -> True], 
        NumberForm[#, {
          DirectedInfinity[1], 2}, NumberPadding -> {"", "0"}]& ], 
       TraditionalForm]}, {
      NCache[-Log[50], -3.912023005428146], 
      FormBox[
       TagBox[
        InterpretationBox["\"0.02\"", 0.02, AutoDelete -> True], 
        NumberForm[#, {
          DirectedInfinity[1], 2}, NumberPadding -> {"", "0"}]& ], 
       TraditionalForm]}, {
      NCache[-Log[100], -4.605170185988092], 
      FormBox[
       TagBox[
        InterpretationBox["\"0.01\"", 0.01, AutoDelete -> True], 
        NumberForm[#, {
          DirectedInfinity[1], 2}, NumberPadding -> {"", "0"}]& ], 
       TraditionalForm]}, {-3.506557897319982, 
      FormBox["\" \"", TraditionalForm], {0.00375, 0.}, {
       Thickness[0.001]}}, {-3.2188758248682006`, 
      FormBox["\" \"", TraditionalForm], {0.00375, 0.}, {
       Thickness[0.001]}}, {-2.8134107167600364`, 
      FormBox["\" \"", TraditionalForm], {0.00375, 0.}, {
       Thickness[0.001]}}, {-2.6592600369327783`, 
      FormBox["\" \"", TraditionalForm], {0.00375, 0.}, {
       Thickness[0.001]}}, {-2.5257286443082556`, 
      FormBox["\" \"", TraditionalForm], {0.00375, 0.}, {
       Thickness[0.001]}}, {-2.4079456086518722`, 
      FormBox["\" \"", TraditionalForm], {0.00375, 0.}, {
       Thickness[0.001]}}, {-1.2039728043259361`, 
      FormBox["\" \"", TraditionalForm], {0.00375, 0.}, {
       Thickness[0.001]}}, {-0.916290731874155, 
      FormBox["\" \"", TraditionalForm], {0.00375, 0.}, {
       Thickness[0.001]}}, {-0.5108256237659907, 
      FormBox["\" \"", TraditionalForm], {0.00375, 0.}, {
       Thickness[0.001]}}, {-0.35667494393873245`, 
      FormBox["\" \"", TraditionalForm], {0.00375, 0.}, {
       Thickness[0.001]}}, {-0.2231435513142097, 
      FormBox["\" \"", TraditionalForm], {0.00375, 0.}, {
       Thickness[0.001]}}, {-0.10536051565782628`, 
      FormBox["\" \"", TraditionalForm], {0.00375, 0.}, {
       Thickness[0.001]}}, {1.0986122886681098`, 
      FormBox["\" \"", TraditionalForm], {0.00375, 0.}, {
       Thickness[0.001]}}, {1.3862943611198906`, 
      FormBox["\" \"", TraditionalForm], {0.00375, 0.}, {
       Thickness[0.001]}}}}]], "Output",
 CellChangeTimes->{3.500221192963625*^9}]
}, Open  ]],

Cell[BoxData[{
 RowBox[{
  RowBox[{
  "SetDirectory", "[", 
   "\"\<\\\\\\\\Tempsamba\\\\kkim\\\\research\\\\retroact\\\\data\\\\fan-out\\\
\\dimer-kd1-small-neg+\>\"", "]"}], ";"}], "\[IndentingNewLine]", 
 RowBox[{
  RowBox[{"Export", "[", 
   RowBox[{
   "\"\<neg+pt0\>\"", ",", " ", "listpt0", ",", " ", "\"\<Table\>\""}], "]"}],
   ";"}], "\[IndentingNewLine]", 
 RowBox[{
  RowBox[{"Export", "[", 
   RowBox[{
   "\"\<neg+pt15\>\"", ",", " ", "listpt15", ",", " ", "\"\<Table\>\""}], 
   "]"}], ";"}], "\[IndentingNewLine]", 
 RowBox[{
  RowBox[{"Export", "[", 
   RowBox[{
   "\"\<neg+pt30\>\"", ",", " ", "listpt30", ",", " ", "\"\<Table\>\""}], 
   "]"}], ";"}], "\[IndentingNewLine]", 
 RowBox[{
  RowBox[{"Export", "[", 
   RowBox[{
   "\"\<neg+pt45\>\"", ",", " ", "listpt45", ",", " ", "\"\<Table\>\""}], 
   "]"}], ";"}], "\[IndentingNewLine]", 
 RowBox[{
  RowBox[{"Export", "[", 
   RowBox[{
   "\"\<neg+pt70\>\"", ",", " ", "listpt70", ",", " ", "\"\<Table\>\""}], 
   "]"}], ";"}], "\[IndentingNewLine]", 
 RowBox[{
  RowBox[{"Export", "[", 
   RowBox[{
   "\"\<neg+pt100\>\"", ",", " ", "listpt100", ",", " ", "\"\<Table\>\""}], 
   "]"}], ";"}]}], "Input",
 CellChangeTimes->{{3.4990266342227497`*^9, 3.4990266404883747`*^9}, {
   3.4990270423946247`*^9, 3.4990270461133747`*^9}, {3.499194599501527*^9, 
   3.499194604263383*^9}, 3.4991947217277184`*^9}]
}, Open  ]]
},
WindowSize->{1016, 933},
WindowMargins->{{-1374, Automatic}, {Automatic, -36}},
FrontEndVersion->"6.0 for Microsoft Windows (32-bit) (April 20, 2007)",
StyleDefinitions->FrontEnd`FileName[{"Creative"}, "PastelColor.nb", 
  CharacterEncoding -> "CP949"]
]
(* End of Notebook Content *)

(* Internal cache information *)
(*CellTagsOutline
CellTagsIndex->{}
*)
(*CellTagsIndex
CellTagsIndex->{}
*)
(*NotebookFileOutline
Notebook[{
Cell[CellGroupData[{
Cell[590, 23, 249, 3, 75, "Section"],
Cell[842, 28, 2092, 62, 282, "Input"],
Cell[CellGroupData[{
Cell[2959, 94, 251, 5, 36, "Subsection"],
Cell[3213, 101, 607, 13, 41, "Input"],
Cell[CellGroupData[{
Cell[3845, 118, 947, 26, 62, "Input"],
Cell[4795, 146, 735, 11, 40, "Output"]
}, Open  ]],
Cell[CellGroupData[{
Cell[5567, 162, 1139, 27, 62, "Input"],
Cell[6709, 191, 2322, 46, 260, "Output"]
}, Open  ]],
Cell[9046, 240, 604, 16, 41, "Input"],
Cell[9653, 258, 91, 1, 29, "Text"],
Cell[CellGroupData[{
Cell[9769, 263, 334, 6, 41, "Input"],
Cell[10106, 271, 352, 5, 40, "Output"]
}, Open  ]],
Cell[10473, 279, 125, 2, 29, "Text"],
Cell[CellGroupData[{
Cell[10623, 285, 550, 14, 57, "Input"],
Cell[11176, 301, 346, 5, 40, "Output"]
}, Open  ]],
Cell[11537, 309, 94, 1, 29, "Text"],
Cell[CellGroupData[{
Cell[11656, 314, 426, 11, 55, "Input"],
Cell[12085, 327, 324, 5, 40, "Output"]
}, Open  ]]
}, Open  ]],
Cell[CellGroupData[{
Cell[12458, 338, 157, 2, 36, "Subsection"],
Cell[12618, 342, 653, 14, 41, "Input"],
Cell[CellGroupData[{
Cell[13296, 360, 726, 19, 41, "Input"],
Cell[14025, 381, 600, 10, 40, "Output"]
}, Open  ]],
Cell[CellGroupData[{
Cell[14662, 396, 971, 21, 41, "Input"],
Cell[15636, 419, 2759, 52, 261, "Output"]
}, Open  ]],
Cell[18410, 474, 553, 16, 41, "Input"],
Cell[18966, 492, 140, 2, 29, "Text"],
Cell[CellGroupData[{
Cell[19131, 498, 318, 6, 41, "Input"],
Cell[19452, 506, 411, 6, 40, "Output"]
}, Open  ]],
Cell[19878, 515, 96, 1, 29, "Text"],
Cell[CellGroupData[{
Cell[19999, 520, 545, 14, 57, "Input"],
Cell[20547, 536, 392, 5, 40, "Output"]
}, Open  ]],
Cell[20954, 544, 94, 1, 29, "Text"],
Cell[CellGroupData[{
Cell[21073, 549, 374, 11, 55, "Input"],
Cell[21450, 562, 328, 5, 40, "Output"]
}, Open  ]],
Cell[CellGroupData[{
Cell[21815, 572, 430, 11, 41, "Input"],
Cell[22248, 585, 4122, 77, 259, "Output"]
}, Open  ]],
Cell[26385, 665, 168, 3, 29, "Text"],
Cell[26556, 670, 1375, 35, 82, "Input"]
}, Open  ]]
}, Open  ]],
Cell[CellGroupData[{
Cell[27980, 711, 238, 3, 75, "Section"],
Cell[28221, 716, 4248, 115, 360, "Text"],
Cell[32472, 833, 2411, 61, 102, "Input"],
Cell[34886, 896, 200, 3, 29, "Text"],
Cell[35089, 901, 4028, 106, 210, "Input"],
Cell[CellGroupData[{
Cell[39142, 1011, 569, 13, 82, "Input"],
Cell[39716, 1027, 26893, 537, 252, "Output"]
}, Open  ]],
Cell[66624, 1567, 1006, 22, 82, "Input"],
Cell[67633, 1591, 101, 1, 29, "Text"],
Cell[67737, 1594, 8058, 219, 544, "Input"],
Cell[CellGroupData[{
Cell[75820, 1817, 2000, 57, 142, "Input"],
Cell[77823, 1876, 32070, 677, 247, "Output"]
}, Open  ]],
Cell[109908, 2556, 1374, 38, 162, "Input"]
}, Open  ]]
}
]
*)

(* End of internal cache information *)
